# Supplementary material for: Antibody responses to Borrelia burgdorferi detected by western blot vary geographically in Canada
Source: PLoS One. 2017 Feb 9;12(2):e0171731. doi: 10.1371/journal.pone.0171731 (PMC5300191; doi:10.1371/journal.pone.0171731)
Supplement: S1 File — These data comprise C6 ELISA-positive sera submitted for diagnostic testing to the National Microbiology Laboratory, Public Health Agency of Canada from 2011–2015, and data fields include the overall Western blot result according to US CDC guidelines [3], as well as the results of individual protein bands, the province of origin and the year of submission. (XLSX) [file pone.0171731.s001.xlsx]

## Sheet: Sheet1
		Result for individual bands. Troughout 1 = positve, 0 = negative
province	Province Group	p18/21	p25	p28	p30	p39	p41	p45	p58	p66	p93/83	WB IgG result using CDC guidelines	Year
AB	5	0	0	0	0	0	1	0	0	0	0	0	2015
AB	5	1	0	0	0	0	1	0	1	1	1	1	2013
AB	5	0	0	0	1	0	1	1	0	0	0	0	2013
AB	5	0	0	0	0	0	1	0	0	0	0	0	2012
AB	5	0	0	0	0	1	1	0	0	1	0	0	2013
AB	5	0	0	0	0	0	1	0	0	0	0	0	2014
AB	5	0	0	0	0	0	1	0	0	0	0	0	2013
AB	5	0	0	0	1	0	1	0	0	0	0	0	2013
AB	5	0	0	0	0	1	1	0	0	0	0	0	2013
AB	5	0	0	0	0	1	1	0	0	1	0	0	2012
AB	5	0	0	0	0	0	1	0	0	0	0	0	2015
AB	5	0	0	0	0	0	0	0	0	0	0	0	2014
AB	5	0	0	0	0	0	1	0	0	1	0	0	2012
AB	5	0	0	0	0	0	1	0	0	0	1	0	2013
AB	5	1	0	0	0	0	1	0	0	1	0	0	2012
AB	5	0	0	0	0	0	1	0	0	1	0	0	2012
AB	5	0	0	0	0	0	1	0	0	1	1	0	2012
AB	5	0	0	0	0	0	1	0	1	0	0	0	2014
AB	5	0	0	0	0	0	1	0	0	0	0	0	2015
AB	5	0	0	0	0	0	1	0	0	0	0	0	2014
AB	5	0	0	0	0	0	1	0	0	0	0	0	2012
AB	5	0	0	0	0	0	1	0	0	0	0	0	2015
AB	5	0	0	0	1	0	1	0	0	0	0	0	2014
AB	5	0	0	0	0	0	1	0	0	0	0	0	2014
AB	5	0	0	0	0	0	1	0	0	1	0	0	2014
AB	5	0	0	0	0	0	0	0	0	0	0	0	2015
AB	5	0	1	0	0	0	1	0	0	0	0	0	2013
AB	5	0	0	0	0	0	1	0	0	0	0	0	2015
AB	5	0	0	0	0	0	1	0	0	0	0	0	2015
AB	5	0	0	0	0	0	1	0	1	0	0	0	2015
AB	5	0	0	0	0	0	0	0	0	0	0	0	2014
AB	5	0	0	1	0	0	1	0	0	1	0	0	2012
AB	5	0	0	0	0	0	1	0	0	0	0	0	2012
AB	5	0	0	0	1	0	1	0	0	0	0	0	2013
AB	5	0	0	0	0	0	1	0	0	1	0	0	2013
AB	5	0	0	0	0	0	0	0	0	0	0	0	2015
AB	5	0	0	0	0	0	1	0	0	0	0	0	2012
AB	5	0	0	0	0	0	1	0	0	0	0	0	2015
AB	5	0	0	0	1	0	1	0	0	0	0	0	2015
AB	5	0	0	0	0	0	1	0	0	0	0	0	2014
AB	5	0	0	0	0	0	1	0	0	0	0	0	2012
AB	5	0	0	0	0	0	1	0	0	0	0	0	2014
AB	5	0	0	0	0	0	1	0	1	0	0	0	2014
AB	5	0	0	0	0	0	1	0	0	1	0	0	2013
AB	5	0	0	0	0	0	1	0	1	0	0	0	2012
AB	5	0	0	0	0	0	1	0	1	1	0	0	2015
AB	5	0	0	0	0	0	1	0	0	0	0	0	2014
AB	5	0	0	0	0	0	1	0	0	0	0	0	2014
AB	5	0	0	0	0	0	1	0	0	1	0	0	2014
AB	5	1	0	0	1	1	1	1	1	1	1	1	2013
AB	5	0	0	0	0	0	0	0	0	0	0	0	2015
AB	5	0	0	0	0	0	1	0	0	0	0	0	2012
AB	5	0	0	0	0	0	1	0	0	0	0	0	2013
AB	5	0	0	0	0	0	1	0	0	0	0	0	2014
AB	5	0	0	0	0	0	1	0	0	0	0	0	2014
AB	5	0	0	1	1	0	1	0	0	1	0	0	2013
AB	5	0	0	0	0	0	1	0	0	1	0	0	2014
AB	5	0	0	0	0	0	1	0	1	1	0	0	2013
AB	5	0	0	0	0	0	1	0	0	1	0	0	2012
AB	5	0	0	0	0	0	1	0	0	0	0	0	2014
AB	5	0	0	0	0	0	1	0	1	1	0	0	2013
AB	5	0	0	0	0	0	1	0	0	0	0	0	2014
AB	5	0	0	0	0	1	1	0	0	1	0	0	2013
AB	5	0	0	0	0	0	1	0	0	1	0	0	2014
AB	5	0	0	0	0	0	1	0	0	0	1	0	2014
AB	5	0	0	0	0	0	1	0	0	0	0	0	2014
AB	5	0	0	0	1	1	1	0	0	1	0	0	2014
AB	5	0	0	0	0	1	1	0	0	0	0	0	2013
AB	5	0	0	0	0	1	1	0	0	1	0	0	2011
AB	5	0	0	0	0	0	1	0	0	0	0	0	2012
AB	5	0	0	0	0	0	1	0	0	0	0	0	2014
AB	5	0	1	0	0	0	1	1	0	0	0	0	2013
AB	5	0	0	0	0	0	1	0	0	0	0	0	2014
AB	5	0	0	0	0	0	1	0	0	0	0	0	2014
AB	5	0	0	0	1	0	1	0	0	0	0	0	2013
AB	5	0	0	0	0	0	0	0	0	0	0	0	2014
AB	5	0	0	0	0	0	1	0	0	0	0	0	2014
AB	5	0	0	0	0	0	1	0	0	0	0	0	2014
AB	5	1	0	0	0	0	1	0	1	0	0	0	2013
AB	5	0	1	0	1	0	0	0	0	1	0	0	2013
AB	5	0	0	0	0	0	1	0	1	0	0	0	2014
AB	5	0	0	0	0	0	1	0	0	1	0	0	2015
AB	5	0	0	0	0	0	1	0	1	1	0	0	2012
AB	5	1	1	0	0	1	1	0	0	1	1	1	2013
AB	5	0	0	0	0	0	1	0	0	0	0	0	2013
AB	5	0	0	0	0	0	1	0	0	0	1	0	2013
AB	5	0	0	0	0	0	1	0	0	0	0	0	2014
AB	5	0	0	0	0	0	1	0	0	1	0	0	2014
AB	5	0	0	0	0	0	1	0	0	1	0	0	2012
AB	5	0	0	0	0	0	1	0	0	0	1	0	2012
AB	5	0	0	0	0	0	1	0	0	0	0	0	2014
AB	5	0	0	0	0	0	0	0	0	0	0	0	2012
AB	5	0	0	0	0	0	1	0	0	0	0	0	2013
AB	5	0	0	0	0	0	1	0	0	0	0	0	2014
AB	5	0	0	0	0	1	1	0	1	0	0	0	2012
AB	5	0	0	0	0	1	1	0	1	0	0	0	2013
AB	5	0	0	0	0	0	1	0	0	0	0	0	2012
AB	5	1	1	1	0	1	1	0	0	1	1	1	2011
AB	5	0	0	0	0	0	1	0	0	1	0	0	2013
AB	5	0	0	0	0	0	1	0	0	0	0	0	2013
AB	5	0	0	0	0	0	1	0	0	0	0	0	2012
AB	5	0	0	0	0	0	1	0	0	0	0	0	2014
AB	5	0	0	0	0	0	1	0	0	0	0	0	2014
AB	5	0	0	0	0	0	1	0	0	0	0	0	2014
AB	5	0	0	1	0	0	1	0	0	0	0	0	2013
AB	5	0	0	0	0	0	1	0	0	0	0	0	2013
AB	5	0	0	0	0	0	0	0	0	0	0	0	2012
AB	5	0	0	0	0	0	1	0	0	0	0	0	2014
AB	5	0	0	0	0	0	1	0	0	0	1	0	2013
AB	5	0	0	0	0	0	1	0	0	0	0	0	2015
AB	5	0	0	0	0	0	1	0	0	0	0	0	2013
AB	5	0	0	0	0	0	0	0	0	0	0	0	2014
AB	5	0	0	0	0	0	0	0	0	0	0	0	2014
AB	5	0	0	0	0	0	1	0	0	0	0	0	2012
AB	5	0	0	0	0	1	1	1	0	0	0	0	2013
AB	5	0	0	0	0	0	1	0	0	0	0	0	2014
AB	5	0	0	0	0	0	0	0	0	0	0	0	2013
AB	5	0	0	0	0	0	1	0	0	0	0	0	2012
AB	5	0	0	0	0	0	1	0	1	0	1	0	2012
AB	5	0	0	0	0	0	1	0	0	0	0	0	2012
AB	5	0	0	0	0	0	1	0	0	0	0	0	2014
AB	5	0	0	0	0	0	1	0	0	0	0	0	2013
AB	5	0	0	0	0	0	1	0	0	1	1	0	2012
AB	5	0	0	0	0	0	1	0	0	1	0	0	2012
AB	5	0	0	0	0	0	1	0	0	0	0	0	2014
AB	5	0	0	0	0	0	0	0	0	0	0	0	2014
AB	5	0	0	0	1	1	1	0	0	1	1	1	2012
AB	5	0	0	0	0	0	1	0	0	1	1	0	2013
AB	5	0	0	0	0	0	1	0	0	0	0	0	2014
AB	5	0	0	0	0	0	1	0	0	0	1	0	2011
AB	5	0	0	0	0	0	1	0	1	0	0	0	2015
AB	5	0	1	0	0	0	1	0	0	0	0	0	2013
AB	5	0	0	0	0	0	1	0	0	0	0	0	2013
AB	5	0	0	0	0	1	1	0	1	0	0	0	2012
AB	5	0	0	0	0	0	0	0	0	0	0	0	2013
AB	5	0	0	0	1	0	1	0	0	0	0	0	2014
AB	5	0	0	0	0	0	1	0	0	0	0	0	2014
AB	5	0	0	0	0	0	1	0	0	1	0	0	2013
AB	5	0	0	0	0	0	1	0	0	0	1	0	2014
AB	5	0	0	0	1	0	1	0	0	0	0	0	2013
AB	5	0	0	0	0	0	0	0	0	0	0	0	2014
AB	5	1	1	0	0	1	1	1	1	0	1	1	2013
AB	5	0	0	0	0	0	1	0	0	0	0	0	2014
AB	5	0	0	0	0	0	1	0	1	1	1	0	2013
AB	5	0	0	0	0	0	1	0	1	1	0	0	2014
AB	5	0	0	0	0	0	1	0	0	1	0	0	2014
AB	5	0	0	0	0	0	1	0	0	0	0	0	2012
AB	5	0	0	0	1	1	0	0	0	1	0	0	2012
AB	5	0	0	0	0	0	1	0	0	0	0	0	2014
AB	5	0	0	0	0	1	1	0	0	1	1	0	2013
AB	5	0	0	0	0	0	1	0	0	0	0	0	2014
AB	5	0	0	0	0	1	1	0	0	0	0	0	2014
AB	5	0	0	0	0	0	0	0	0	1	0	0	2015
AB	5	0	0	0	0	0	1	0	0	0	0	0	2013
AB	5	0	0	0	0	0	1	0	0	0	1	0	2012
AB	5	0	0	0	0	0	1	0	1	0	0	0	2013
AB	5	0	0	0	0	0	0	0	0	0	0	0	2014
AB	5	0	0	0	0	0	1	0	0	0	0	0	2014
AB	5	0	0	0	0	0	1	0	0	0	0	0	2013
AB	5	0	0	0	1	0	1	0	0	0	0	0	2013
AB	5	0	0	0	0	0	0	0	0	1	0	0	2012
AB	5	0	0	0	0	0	1	1	0	1	0	0	2013
AB	5	0	0	0	1	0	1	0	0	0	0	0	2015
AB	5	0	0	0	0	0	1	0	0	0	0	0	2015
AB	5	0	0	0	0	0	1	0	1	0	0	0	2014
AB	5	0	0	0	0	0	1	0	1	0	0	0	2013
AB	5	0	0	0	0	0	1	0	0	0	0	0	2014
AB	5	0	0	0	0	0	1	0	0	0	0	0	2014
AB	5	0	1	0	0	1	1	0	0	1	1	1	2013
AB	5	0	0	0	0	0	1	0	0	0	0	0	2013
AB	5	0	0	0	0	0	1	0	0	1	0	0	2014
AB	5	0	0	0	0	0	0	0	0	0	0	0	2015
AB	5	0	0	0	0	0	0	0	0	0	0	0	2015
AB	5	1	0	0	1	1	1	0	1	1	1	1	2014
AB	5	0	0	1	0	0	1	0	0	0	0	0	2014
AB	5	0	0	0	0	0	1	0	0	1	0	0	2015
AB	5	0	0	0	0	0	1	0	0	0	0	0	2014
AB	5	0	0	0	1	1	1	0	0	0	0	0	2012
AB	5	0	0	0	0	0	1	0	0	0	0	0	2014
AB	5	0	0	0	0	0	1	0	1	1	0	0	2012
AB	5	0	0	0	0	0	1	0	0	1	0	0	2013
AB	5	0	0	0	0	0	1	0	0	0	0	0	2012
AB	5	0	0	0	0	0	1	0	0	0	0	0	2015
AB	5	0	0	0	1	0	1	0	0	0	1	0	2013
AB	5	0	0	0	0	0	0	0	0	0	0	0	2015
AB	5	0	0	0	0	0	1	0	0	0	0	0	2013
AB	5	0	0	0	0	0	1	0	0	1	0	0	2011
AB	5	0	0	0	0	1	1	0	0	1	0	0	2013
AB	5	0	0	0	0	0	1	0	0	1	0	0	2013
AB	5	0	0	0	0	1	1	0	0	0	1	0	2013
AB	5	0	0	0	0	0	1	0	0	1	1	0	2012
AB	5	0	0	0	0	0	1	0	0	0	0	0	2015
AB	5	0	0	0	0	0	1	0	0	0	0	0	2012
AB	5	0	1	0	0	0	1	0	1	0	0	0	2013
AB	5	0	0	0	0	0	1	0	1	0	0	0	2013
AB	5	0	0	0	0	0	1	0	0	0	0	0	2014
AB	5	1	0	0	0	1	1	0	0	0	1	0	2013
AB	5	0	0	0	0	0	1	0	0	1	0	0	2014
AB	5	0	0	0	0	0	1	0	0	0	0	0	2013
AB	5	0	0	0	0	0	1	0	0	1	1	0	2013
AB	5	0	0	0	0	0	1	0	0	1	0	0	2013
AB	5	0	0	0	0	0	0	0	0	1	0	0	2014
AB	5	0	0	1	0	0	0	0	0	1	0	0	2012
AB	5	0	0	0	0	0	1	1	0	1	0	0	2014
AB	5	0	0	0	0	0	1	0	0	1	0	0	2015
AB	5	0	0	0	0	0	1	0	0	1	0	0	2012
AB	5	0	0	0	0	0	1	0	0	0	0	0	2014
AB	5	0	0	0	0	0	1	0	0	0	0	0	2013
AB	5	0	0	0	0	0	1	0	0	0	0	0	2014
AB	5	0	0	0	0	0	1	0	0	0	0	0	2014
AB	5	0	0	0	0	0	1	0	0	0	0	0	2014
AB	5	0	1	0	1	1	1	0	0	0	0	0	2011
AB	5	0	1	0	0	0	1	0	0	0	0	0	2013
AB	5	0	0	0	0	0	1	0	0	0	0	0	2015
AB	5	1	0	0	1	0	1	0	0	1	0	0	2012
AB	5	0	0	0	0	0	1	0	0	0	0	0	2014
AB	5	0	0	0	0	0	0	0	0	1	0	0	2014
AB	5	0	0	0	0	0	0	0	0	1	0	0	2012
AB	5	0	0	0	0	0	1	0	0	0	0	0	2015
AB	5	0	0	1	0	0	1	0	0	1	1	0	2015
AB	5	0	0	0	0	0	1	0	1	1	0	0	2014
AB	5	0	0	0	0	0	1	0	1	0	0	0	2013
AB	5	1	0	0	0	0	1	0	1	0	0	0	2013
AB	5	0	0	0	0	0	1	0	0	0	0	0	2013
AB	5	0	0	0	1	1	1	0	0	0	1	0	2013
AB	5	0	0	0	0	0	0	0	0	1	0	0	2014
AB	5	0	0	0	0	0	1	0	0	1	0	0	2014
AB	5	0	0	0	0	0	1	0	0	0	0	0	2014
AB	5	0	0	0	0	0	1	0	1	0	0	0	2012
AB	5	0	0	0	0	0	1	0	0	0	0	0	2014
AB	5	0	0	0	0	0	0	0	1	1	0	0	2015
AB	5	0	0	0	0	0	1	0	0	0	0	0	2014
AB	5	0	0	0	0	0	1	0	0	1	0	0	2014
AB	5	0	0	0	0	0	1	0	0	0	0	0	2015
AB	5	0	0	0	0	0	1	0	0	0	0	0	2014
AB	5	0	0	0	0	0	1	0	0	0	0	0	2015
AB	5	0	0	0	0	0	1	0	0	1	0	0	2012
AB	5	0	0	0	1	0	1	0	0	1	0	0	2012
AB	5	0	0	0	1	0	1	0	0	1	0	0	2014
AB	5	0	0	0	0	0	1	0	0	0	1	0	2013
AB	5	0	0	0	0	0	1	0	0	0	0	0	2014
AB	5	0	0	0	0	0	1	0	0	0	0	0	2014
AB	5	0	0	0	0	0	1	0	0	0	0	0	2014
AB	5	0	0	0	0	0	1	0	0	1	0	0	2014
AB	5	0	0	0	0	0	1	0	0	0	0	0	2014
AB	5	0	1	0	0	0	1	0	0	1	0	0	2014
AB	5	0	0	0	0	1	1	0	0	1	0	0	2015
AB	5	0	0	0	1	1	1	0	1	1	1	1	2014
AB	5	0	0	0	0	1	1	0	0	0	0	0	2014
AB	5	0	0	0	0	0	1	0	0	1	0	0	2013
AB	5	0	0	0	0	0	1	0	0	1	0	0	2015
AB	5	0	0	0	0	0	1	0	0	0	0	0	2012
AB	5	0	0	0	0	0	0	0	0	1	0	0	2014
AB	5	0	0	0	0	0	1	0	0	0	0	0	2013
AB	5	0	0	0	0	0	1	0	0	0	0	0	2014
AB	5	0	0	0	0	0	1	0	0	0	0	0	2013
AB	5	0	0	0	0	0	1	0	0	0	0	0	2013
AB	5	0	0	0	0	0	1	0	0	0	0	0	2014
AB	5	0	0	0	0	0	1	0	0	1	0	0	2014
AB	5	0	0	0	0	0	1	0	0	1	0	0	2011
AB	5	0	0	0	0	0	0	0	0	1	0	0	2014
AB	5	0	1	0	0	1	1	1	0	1	0	1	2014
AB	5	0	0	0	0	0	0	0	1	1	1	0	2013
AB	5	0	0	0	0	0	1	0	0	0	0	0	2012
AB	5	0	0	0	0	0	1	0	0	1	0	0	2014
AB	5	0	0	0	0	0	1	0	0	0	0	0	2014
AB	5	0	0	1	0	1	1	1	1	1	1	1	2014
AB	5	0	0	0	0	0	1	0	0	0	0	0	2013
AB	5	0	0	0	0	0	1	0	0	0	0	0	2014
AB	5	0	0	0	0	1	1	0	0	1	0	0	2014
AB	5	0	0	0	0	0	1	0	0	1	0	0	2013
AB	5	0	0	0	0	1	0	0	0	0	0	0	2014
AB	5	0	0	0	0	0	1	0	0	0	0	0	2015
AB	5	0	0	0	0	0	1	0	0	0	1	0	2013
AB	5	0	0	0	0	0	1	0	1	0	1	0	2013
AB	5	0	0	0	0	1	1	0	0	0	0	0	2015
AB	5	0	0	0	0	0	0	0	0	0	0	0	2013
AB	5	0	0	0	0	0	1	0	0	1	0	0	2013
AB	5	0	0	0	0	1	1	0	0	0	0	0	2014
AB	5	1	0	0	1	1	0	1	0	0	1	1	2014
AB	5	0	0	0	0	0	0	0	0	0	0	0	2014
AB	5	0	0	0	0	0	1	0	0	0	0	0	2014
AB	5	0	0	0	0	0	1	0	1	0	0	0	2014
AB	5	0	0	0	0	0	0	0	0	0	0	0	2014
AB	5	0	0	0	0	0	1	0	0	0	0	0	2012
AB	5	0	0	0	0	0	1	0	0	0	1	0	2013
AB	5	0	0	0	0	0	1	0	0	0	0	0	2015
AB	5	0	0	0	0	0	1	0	1	1	0	0	2014
AB	5	0	0	0	0	0	1	0	0	0	0	0	2014
AB	5	1	0	0	0	1	1	0	0	0	0	0	2014
AB	5	1	0	0	1	1	1	0	1	1	0	1	2011
AB	5	1	0	0	0	0	1	0	1	0	0	0	2013
AB	5	0	0	0	0	0	0	0	0	0	0	0	2014
AB	5	0	0	0	0	0	1	1	0	0	0	0	2014
AB	5	0	0	0	0	0	1	0	1	0	0	0	2013
AB	5	0	0	0	0	0	1	0	0	0	0	0	2014
AB	5	0	0	0	0	0	1	0	1	0	0	0	2013
AB	5	0	0	0	0	0	1	0	0	0	1	0	2012
AB	5	0	0	0	0	0	1	0	0	1	0	0	2014
AB	5	0	0	0	0	0	1	0	0	1	0	0	2012
AB	5	0	0	0	0	1	1	0	0	0	0	0	2013
AB	5	0	0	0	0	0	1	0	0	0	0	0	2014
AB	5	0	0	0	1	1	1	0	0	0	0	0	2014
AB	5	0	0	0	0	0	1	0	0	1	0	0	2014
AB	5	0	0	0	0	0	1	0	0	0	1	0	2012
AB	5	0	0	0	0	0	1	0	0	0	0	0	2012
AB	5	0	0	0	1	0	1	0	0	0	0	0	2012
AB	5	0	0	0	0	0	1	0	0	0	1	0	2012
AB	5	0	0	0	0	0	0	0	0	0	0	0	2015
AB	5	0	0	0	0	0	1	0	0	1	0	0	2012
AB	5	0	0	0	0	0	1	0	0	0	0	0	2015
AB	5	0	0	0	1	0	1	0	0	1	0	0	2012
AB	5	0	0	0	0	0	1	0	0	0	0	0	2013
AB	5	0	0	0	0	0	0	0	0	0	0	0	2013
AB	5	0	0	0	0	0	0	0	0	0	0	0	2013
AB	5	0	0	0	0	0	1	0	0	0	0	0	2015
AB	5	1	0	0	1	1	1	1	1	0	1	1	2011
AB	5	0	0	0	0	0	1	0	0	1	0	0	2014
AB	5	0	0	0	0	0	1	0	0	0	0	0	2014
AB	5	0	0	0	0	0	1	0	0	0	0	0	2013
AB	5	0	1	0	0	0	1	0	0	1	0	0	2013
AB	5	0	0	0	0	0	1	0	0	1	0	0	2014
AB	5	0	0	0	1	0	1	0	0	1	1	0	2013
AB	5	0	0	0	0	0	1	0	0	0	0	0	2014
AB	5	0	0	0	0	0	1	0	0	1	0	0	2012
AB	5	0	0	0	0	0	1	0	0	0	0	0	2013
AB	5	0	0	0	1	0	1	0	0	1	0	0	2014
AB	5	0	0	0	1	0	1	0	0	1	0	0	2013
AB	5	0	0	0	0	0	1	0	0	0	0	0	2015
AB	5	0	0	0	0	0	1	0	0	0	0	0	2013
AB	5	0	0	0	0	0	1	0	0	1	0	0	2014
AB	5	0	0	0	0	0	1	0	0	0	0	0	2014
AB	5	0	0	0	1	0	1	0	0	1	0	0	2012
AB	5	0	0	0	0	0	1	0	1	0	1	0	2013
AB	5	0	0	0	0	0	1	0	0	0	1	0	2013
AB	5	0	0	0	0	0	1	0	0	0	0	0	2014
AB	5	1	0	0	0	0	1	1	0	1	1	1	2011
AB	5	0	0	0	0	0	1	0	0	1	0	0	2013
AB	5	1	0	1	0	1	1	1	1	1	1	1	2012
AB	5	0	0	0	0	0	1	0	1	0	0	0	2014
AB	5	0	0	0	0	0	1	0	1	0	1	0	2012
AB	5	0	0	0	0	0	1	0	0	0	0	0	2013
AB	5	0	0	0	0	0	0	0	0	0	0	0	2014
AB	5	0	0	0	0	0	1	0	0	1	0	0	2013
AB	5	0	0	0	1	0	1	0	0	0	0	0	2011
AB	5	0	0	0	0	0	1	0	0	1	0	0	2012
AB	5	0	0	0	0	0	1	0	0	0	0	0	2013
AB	5	0	0	0	0	1	0	0	0	0	0	0	2015
AB	5	0	0	0	0	0	1	0	0	0	1	0	2013
AB	5	0	0	0	0	0	1	0	0	0	0	0	2012
AB	5	0	0	0	0	0	1	0	0	0	0	0	2014
AB	5	0	0	0	0	0	0	0	0	1	0	0	2013
AB	5	0	0	0	0	0	1	0	0	0	0	0	2013
AB	5	0	0	0	0	0	1	0	0	1	0	0	2012
AB	5	0	0	0	0	0	1	0	0	1	1	0	2013
AB	5	0	1	0	0	1	1	1	0	0	1	1	2012
AB	5	0	0	0	0	0	1	0	0	1	0	0	2014
AB	5	0	0	0	1	0	1	0	1	0	0	0	2012
AB	5	0	0	0	0	0	1	0	0	1	0	0	2013
AB	5	0	0	0	1	0	1	0	0	0	0	0	2013
AB	5	0	0	0	0	0	1	0	1	1	0	0	2013
AB	5	0	0	0	0	0	1	0	0	1	0	0	2014
AB	5	0	1	0	0	0	1	0	0	1	0	0	2013
AB	5	0	0	0	0	1	1	0	0	0	0	0	2014
AB	5	0	0	0	0	0	1	0	0	0	0	0	2014
AB	5	0	0	0	0	0	1	0	0	0	0	0	2013
AB	5	0	0	0	1	0	1	0	0	1	0	0	2015
AB	5	0	0	0	1	0	1	0	0	0	0	0	2013
AB	5	0	0	0	0	0	1	0	0	0	0	0	2013
AB	5	0	0	0	0	0	1	0	0	0	0	0	2012
AB	5	0	0	0	0	0	1	0	0	0	0	0	2015
AB	5	0	0	0	0	0	0	0	0	0	0	0	2015
AB	5	0	0	0	1	0	1	0	1	0	1	0	2014
AB	5	0	0	0	0	0	1	0	0	1	0	0	2012
AB	5	0	0	0	0	0	0	0	0	0	0	0	2014
AB	5	0	0	0	0	0	1	0	0	1	0	0	2013
AB	5	0	0	0	0	0	1	1	0	0	0	0	2013
AB	5	1	1	0	1	1	1	0	1	1	1	1	2014
AB	5	0	0	0	0	0	1	0	0	1	0	0	2012
AB	5	0	0	0	1	0	1	0	0	1	1	0	2013
AB	5	1	0	0	0	0	1	0	0	0	0	0	2013
AB	5	0	0	0	0	0	1	0	0	1	0	0	2014
AB	5	0	0	0	0	0	1	0	0	0	1	0	2013
AB	5	0	0	0	0	0	1	0	0	0	0	0	2014
AB	5	0	0	0	0	0	1	0	0	0	0	0	2014
AB	5	0	0	1	0	0	1	0	0	0	0	0	2012
AB	5	0	1	0	0	0	1	0	0	1	0	0	2013
AB	5	0	0	0	0	0	0	0	0	0	0	0	2014
AB	5	0	0	0	0	0	1	0	0	1	0	0	2013
AB	5	0	0	0	0	0	1	0	0	0	0	0	2012
AB	5	0	0	0	0	0	1	0	0	0	1	0	2013
AB	5	0	0	0	0	0	1	0	0	1	0	0	2015
AB	5	0	0	0	0	0	1	0	0	0	0	0	2013
AB	5	0	0	0	1	0	1	0	0	1	0	0	2014
AB	5	0	0	0	0	0	1	0	0	0	0	0	2014
AB	5	0	0	0	0	0	1	0	1	1	0	0	2013
AB	5	0	0	0	0	0	0	0	1	0	0	0	2014
AB	5	0	0	0	1	1	1	0	0	1	0	0	2013
AB	5	0	0	0	0	0	1	0	0	0	1	0	2013
AB	5	0	0	0	0	0	1	0	0	0	1	0	2013
AB	5	0	1	0	0	0	1	0	0	0	0	0	2011
AB	5	0	0	0	0	0	1	0	0	1	0	0	2013
AB	5	0	0	0	0	0	1	0	1	0	0	0	2013
AB	5	0	0	0	0	0	1	0	1	0	1	0	2013
AB	5	0	0	0	0	1	1	0	0	1	0	0	2013
AB	5	0	0	0	0	0	1	0	0	1	0	0	2012
AB	5	0	0	0	0	0	1	0	0	0	0	0	2012
AB	5	1	1	0	0	1	1	1	0	0	0	1	2012
AB	5	0	0	0	1	0	1	0	0	0	0	0	2014
AB	5	0	0	0	0	0	1	0	0	0	0	0	2014
AB	5	1	0	0	1	1	1	0	0	1	1	1	2013
AB	5	0	0	0	0	0	1	0	0	0	0	0	2014
AB	5	0	0	0	0	0	1	0	0	0	0	0	2015
AB	5	0	0	0	1	0	1	0	1	1	1	1	2013
AB	5	0	0	0	0	0	1	0	0	0	0	0	2014
AB	5	0	0	0	0	0	1	0	0	0	0	0	2013
AB	5	1	0	0	0	1	1	1	1	1	1	1	2012
AB	5	0	0	0	0	0	1	1	0	0	0	0	2014
AB	5	0	0	0	0	0	1	1	0	0	0	0	2011
AB	5	0	0	0	0	0	1	0	0	0	1	0	2014
AB	5	0	0	0	0	0	1	0	0	0	0	0	2014
AB	5	0	0	0	0	0	1	0	0	1	0	0	2013
AB	5	0	0	0	0	0	1	0	0	0	0	0	2014
AB	5	0	0	0	0	1	0	0	0	0	0	0	2015
AB	5	0	0	0	0	0	1	0	0	1	0	0	2015
AB	5	0	0	0	0	0	0	0	0	0	0	0	2015
AB	5	0	0	0	0	0	0	0	0	0	0	0	2014
AB	5	0	0	0	0	0	1	0	0	0	0	0	2012
AB	5	0	0	0	0	0	1	0	0	0	0	0	2012
AB	5	0	0	0	0	0	1	0	0	1	0	0	2013
AB	5	1	1	0	0	1	1	1	0	1	1	1	2014
AB	5	0	0	0	0	0	0	0	0	1	0	0	2015
AB	5	0	0	0	0	0	1	0	0	1	0	0	2011
AB	5	0	0	0	0	0	1	0	0	0	0	0	2014
AB	5	0	0	0	0	0	1	0	1	0	0	0	2015
AB	5	0	0	0	0	0	1	0	0	1	0	0	2014
AB	5	1	0	0	1	0	1	1	0	1	1	1	2011
AB	5	0	0	0	0	0	1	0	1	0	0	0	2015
AB	5	0	0	0	1	0	0	0	0	0	0	0	2014
AB	5	0	0	0	0	0	1	0	0	1	1	0	2012
AB	5	0	0	0	0	0	1	0	0	1	0	0	2014
AB	5	0	0	0	0	0	1	0	0	0	0	0	2012
AB	5	0	0	0	0	0	0	0	0	0	0	0	2015
AB	5	0	0	1	0	0	1	0	0	1	1	0	2014
AB	5	0	0	0	0	0	1	0	0	0	0	0	2014
AB	5	0	0	0	0	0	1	0	0	0	0	0	2014
AB	5	0	0	0	0	0	0	0	0	0	0	0	2013
AB	5	0	0	0	1	0	1	0	0	0	0	0	2015
AB	5	0	0	0	0	0	1	0	0	1	0	0	2013
AB	5	0	0	0	0	0	1	0	0	1	0	0	2013
AB	5	0	0	0	0	0	1	0	0	0	0	0	2014
AB	5	0	0	0	0	0	1	0	0	0	1	0	2014
AB	5	0	0	0	0	0	0	0	1	1	0	0	2014
AB	5	0	0	0	1	0	1	0	0	0	1	0	2012
AB	5	0	0	0	0	0	1	0	0	1	0	0	2014
AB	5	0	0	0	0	0	0	0	0	1	0	0	2014
AB	5	0	0	0	1	1	1	0	1	1	1	1	2012
AB	5	0	0	0	0	0	1	0	0	0	0	0	2014
AB	5	0	0	0	1	0	1	0	0	0	0	0	2012
AB	5	0	0	0	0	0	1	0	1	0	0	0	2013
AB	5	0	0	0	0	0	1	0	1	0	0	0	2014
AB	5	0	0	0	0	0	1	0	0	0	0	0	2015
AB	5	0	0	0	0	0	1	0	0	0	0	0	2013
AB	5	0	0	0	0	0	1	0	0	0	0	0	2014
BC	5	0	0	1	0	0	1	0	0	0	0	0	2013
BC	5	0	0	0	0	0	1	0	0	1	1	0	2013
BC	5	0	0	0	0	0	1	0	0	1	0	0	2011
BC	5	0	0	0	0	0	0	0	0	0	1	0	2014
BC	5	0	1	0	0	1	1	1	1	1	0	1	2011
BC	5	0	0	0	0	0	1	0	1	1	0	0	2011
BC	5	0	0	0	0	0	1	0	0	1	0	0	2012
BC	5	1	0	0	0	0	1	0	0	0	0	0	2012
BC	5	0	0	0	0	0	1	0	0	1	0	0	2013
MB	4	0	0	0	0	0	1	0	0	0	0	0	2014
MB	4	1	1	0	0	1	1	1	1	1	1	1	2014
MB	4	1	1	0	1	1	1	1	1	1	1	1	2014
MB	4	0	0	0	1	0	1	0	0	0	0	0	2014
MB	4	1	1	0	1	1	1	0	0	0	0	1	2014
MB	4	0	0	0	0	0	1	0	0	0	0	0	2014
MB	4	0	0	0	0	0	1	0	0	1	0	0	2014
MB	4	0	0	0	0	0	1	0	0	1	1	0	2012
MB	4	0	0	0	0	0	1	0	0	0	0	0	2012
MB	4	0	1	1	1	1	1	1	1	1	1	1	2013
MB	4	0	0	0	0	0	1	0	0	0	1	0	2013
MB	4	0	0	0	0	0	1	0	0	0	0	0	2014
MB	4	0	0	0	0	0	1	0	0	0	0	0	2015
MB	4	0	0	0	1	0	0	0	0	0	0	0	2014
MB	4	0	0	0	0	0	1	0	0	0	0	0	2012
MB	4	0	0	0	0	0	1	0	0	1	0	0	2014
MB	4	0	0	0	0	0	1	0	0	1	0	0	2013
MB	4	0	0	0	0	0	1	0	0	1	0	0	2014
MB	4	0	0	0	0	0	1	0	0	0	0	0	2014
MB	4	0	0	0	0	0	1	0	1	0	1	0	2014
MB	4	0	0	0	0	0	0	0	0	0	0	0	2014
MB	4	1	1	0	1	1	1	1	1	1	1	1	2013
MB	4	0	0	0	0	1	1	0	0	0	0	0	2012
MB	4	0	0	0	0	0	1	1	0	0	0	0	2014
MB	4	0	0	0	0	0	1	0	0	0	0	0	2014
MB	4	0	0	0	0	0	1	0	1	1	0	0	2013
MB	4	0	0	0	0	0	1	0	0	1	0	0	2013
MB	4	1	0	0	1	1	1	1	0	1	1	1	2014
MB	4	0	1	0	1	0	1	1	1	1	1	1	2011
MB	4	0	0	0	0	0	1	0	0	0	0	0	2012
MB	4	0	0	0	0	0	1	0	1	0	0	0	2012
MB	4	0	0	1	1	0	1	0	0	0	0	0	2013
MB	4	0	0	0	0	0	1	0	0	0	0	0	2014
MB	4	0	0	0	0	0	0	0	0	0	0	0	2014
MB	4	0	0	0	0	0	1	0	0	0	0	0	2014
MB	4	0	0	0	0	0	1	0	0	0	0	0	2012
MB	4	0	0	0	0	0	0	0	0	1	0	0	2012
MB	4	0	0	0	0	0	1	0	1	1	0	0	2013
MB	4	0	0	0	0	0	1	0	0	0	0	0	2015
MB	4	0	0	0	0	0	1	0	0	0	0	0	2014
MB	4	0	0	0	0	0	1	0	1	0	0	0	2012
MB	4	0	0	0	1	1	1	1	0	1	1	1	2014
MB	4	0	0	0	0	0	1	0	0	0	0	0	2011
MB	4	1	0	0	0	0	1	0	1	1	1	1	2014
MB	4	0	0	0	0	0	0	0	0	0	0	0	2014
MB	4	0	1	0	0	0	1	1	0	1	1	1	2013
MB	4	0	0	0	0	0	1	0	0	0	1	0	2013
MB	4	0	0	0	1	0	1	0	0	1	0	0	2012
MB	4	0	0	0	1	1	1	0	0	0	0	0	2012
MB	4	1	1	1	1	1	1	1	1	1	1	1	2013
MB	4	0	0	0	0	0	1	0	1	0	0	0	2013
MB	4	0	0	0	0	0	1	0	0	0	0	0	2012
MB	4	0	0	0	0	0	1	0	0	1	0	0	2015
MB	4	0	0	0	0	0	1	0	0	0	0	0	2013
MB	4	0	0	0	1	0	1	0	0	0	0	0	2013
MB	4	0	0	0	0	0	1	0	1	1	0	0	2012
MB	4	0	0	0	0	0	1	0	1	0	0	0	2012
MB	4	0	0	0	0	0	1	0	0	0	0	0	2012
MB	4	0	0	0	1	0	1	0	0	0	0	0	2013
MB	4	0	0	0	0	0	0	0	0	0	0	0	2013
MB	4	1	1	0	0	1	1	1	1	1	1	1	2015
MB	4	0	0	0	0	0	0	0	0	1	0	0	2014
MB	4	0	0	0	0	0	1	0	0	0	0	0	2014
MB	4	0	0	0	0	0	1	0	0	0	0	0	2015
MB	4	0	0	0	0	0	1	0	0	1	0	0	2013
MB	4	0	1	0	1	0	1	0	0	0	0	0	2014
MB	4	0	0	0	0	0	1	0	0	1	1	0	2013
MB	4	0	0	0	0	0	0	0	0	0	0	0	2014
MB	4	0	0	0	0	0	1	0	0	0	0	0	2014
MB	4	0	0	0	0	0	1	0	0	1	0	0	2013
MB	4	0	0	0	0	0	1	0	0	0	0	0	2013
MB	4	0	0	0	0	0	1	0	0	0	0	0	2013
MB	4	0	1	1	1	1	1	0	0	0	0	1	2011
MB	4	0	0	0	0	0	1	0	0	0	0	0	2012
MB	4	1	1	0	1	1	1	0	0	0	0	1	2014
MB	4	0	0	0	0	0	0	0	0	1	0	0	2014
MB	4	0	0	0	0	0	1	0	0	1	0	0	2014
MB	4	0	0	0	0	0	0	0	0	0	1	0	2014
MB	4	0	0	0	0	0	1	0	1	1	1	0	2012
MB	4	0	0	0	0	0	1	0	1	1	0	0	2013
MB	4	0	0	0	0	0	1	0	0	0	0	0	2014
MB	4	0	0	0	0	0	1	0	0	0	0	0	2015
MB	4	0	0	0	0	0	1	0	1	0	0	0	2014
MB	4	0	1	0	0	1	1	1	1	0	1	1	2013
MB	4	1	0	0	0	1	1	0	1	1	1	1	2014
MB	4	0	0	0	0	0	1	0	0	0	0	0	2013
MB	4	0	0	0	0	0	1	0	0	0	0	0	2014
MB	4	0	0	0	0	0	1	0	1	0	0	0	2014
MB	4	0	0	0	0	0	1	0	0	0	0	0	2014
MB	4	0	0	0	0	1	1	0	0	0	0	0	2013
MB	4	0	0	0	0	0	0	0	0	0	0	0	2014
MB	4	0	0	0	0	0	1	0	0	0	0	0	2015
MB	4	0	0	0	0	1	1	0	0	1	0	0	2013
MB	4	0	0	0	0	0	1	0	0	0	0	0	2011
MB	4	1	0	0	1	1	1	0	0	1	0	1	2012
MB	4	0	0	0	0	0	0	0	0	0	0	0	2015
MB	4	0	0	0	0	0	1	1	0	0	0	0	2013
MB	4	0	0	0	0	0	1	0	0	0	0	0	2014
MB	4	0	1	0	0	0	1	0	0	1	0	0	2013
MB	4	0	0	0	0	0	1	0	0	0	0	0	2013
MB	4	0	1	0	1	1	1	1	1	0	0	1	2014
MB	4	0	0	0	0	0	1	0	0	0	0	0	2014
MB	4	0	0	0	0	0	1	0	0	0	0	0	2014
MB	4	0	0	0	0	0	1	0	1	1	0	0	2014
MB	4	0	0	0	0	0	0	0	0	0	0	0	2014
MB	4	0	0	0	0	0	1	0	0	0	0	0	2014
MB	4	0	0	0	1	1	1	0	0	0	0	0	2013
MB	4	0	1	0	1	0	1	0	0	0	0	0	2014
MB	4	0	0	0	0	0	0	0	0	0	0	0	2014
MB	4	1	1	0	0	0	1	0	0	0	0	0	2013
MB	4	0	1	0	0	1	1	1	0	1	0	1	2014
MB	4	0	0	0	0	0	1	0	0	0	0	0	2014
MB	4	0	0	0	0	0	1	0	0	1	1	0	2014
MB	4	0	0	0	1	1	1	0	1	1	1	1	2014
MB	4	0	1	0	0	0	1	0	0	0	0	0	2014
MB	4	0	1	0	0	0	1	0	0	0	0	0	2013
MB	4	0	1	0	0	0	1	0	0	1	0	0	2013
MB	4	0	0	0	0	0	1	0	0	1	0	0	2013
MB	4	0	1	0	1	1	1	1	0	0	0	1	2014
MB	4	0	0	0	0	0	1	0	0	0	0	0	2014
MB	4	0	0	0	0	0	1	0	0	0	0	0	2015
MB	4	0	0	0	0	1	1	0	0	0	0	0	2013
MB	4	0	0	0	1	0	0	0	0	0	0	0	2014
MB	4	0	0	0	1	0	1	0	1	0	0	0	2014
MB	4	0	1	0	0	0	1	0	0	0	0	0	2014
MB	4	0	0	0	0	0	1	0	0	1	0	0	2015
MB	4	0	0	0	0	0	0	0	0	1	0	0	2013
MB	4	0	0	0	0	0	1	0	0	1	0	0	2013
MB	4	0	0	0	0	0	1	0	0	1	0	0	2013
MB	4	0	0	0	0	0	1	0	0	0	0	0	2013
MB	4	0	0	0	1	0	1	0	0	0	0	0	2014
MB	4	0	0	0	0	0	1	0	1	1	0	0	2012
MB	4	0	0	0	0	0	0	0	0	1	0	0	2015
MB	4	0	0	0	0	0	0	0	0	0	0	0	2014
MB	4	0	0	0	0	0	0	0	0	1	1	0	2014
MB	4	0	0	0	0	0	1	0	0	1	0	0	2013
MB	4	1	1	0	1	1	1	1	0	1	1	1	2014
MB	4	0	0	0	0	0	0	0	0	0	0	0	2014
MB	4	0	0	0	0	0	1	0	0	0	0	0	2014
MB	4	0	1	0	0	0	1	0	0	0	0	0	2012
MB	4	0	0	0	0	0	1	0	0	0	0	0	2012
MB	4	0	0	0	0	0	1	0	0	0	0	0	2014
MB	4	1	0	0	0	1	1	1	1	0	0	1	2014
MB	4	0	0	0	0	0	1	0	0	1	0	0	2011
MB	4	0	0	0	1	0	1	0	0	0	0	0	2013
MB	4	0	0	0	0	0	1	0	0	0	0	0	2013
MB	4	0	0	0	0	1	1	0	0	0	0	0	2014
MB	4	0	0	1	0	0	0	0	0	1	0	0	2013
MB	4	0	0	0	0	0	0	0	0	0	0	0	2014
MB	4	0	0	0	0	0	1	0	0	0	0	0	2013
MB	4	0	0	0	0	0	1	0	0	1	0	0	2012
MB	4	0	0	0	0	0	1	0	0	1	0	0	2014
MB	4	1	0	0	0	0	1	0	1	0	0	0	2014
MB	4	0	0	0	0	0	0	0	0	1	0	0	2014
MB	4	0	0	0	0	0	1	0	0	0	0	0	2012
MB	4	0	0	0	0	0	1	0	0	1	0	0	2012
MB	4	0	0	0	1	0	1	0	1	1	0	0	2014
MB	4	0	0	0	0	0	1	0	0	0	0	0	2014
MB	4	0	0	0	0	0	1	0	0	0	0	0	2014
MB	4	0	0	0	0	0	1	0	0	0	0	0	2013
MB	4	0	0	0	1	0	1	0	0	0	0	0	2015
MB	4	1	1	0	0	1	1	0	0	1	0	1	2014
MB	4	0	0	0	1	0	1	0	0	0	0	0	2012
MB	4	0	0	0	0	0	0	0	1	1	0	0	2013
MB	4	0	0	0	0	0	1	0	0	0	1	0	2013
MB	4	0	0	0	0	1	1	0	0	0	1	0	2013
MB	4	0	0	0	1	0	1	0	0	0	0	0	2012
MB	4	0	0	0	0	0	0	0	0	0	0	0	2014
MB	4	0	0	0	0	0	1	0	0	0	0	0	2013
MB	4	0	0	0	0	0	1	0	0	1	0	0	2013
MB	4	0	0	0	0	0	1	0	0	0	0	0	2014
MB	4	0	0	0	0	1	1	0	1	1	1	1	2013
MB	4	0	0	0	0	0	1	0	0	1	0	0	2012
MB	4	0	0	0	0	1	1	0	0	1	0	0	2013
MB	4	0	1	0	0	0	1	0	0	0	0	0	2013
MB	4	0	0	0	1	0	1	0	0	0	0	0	2015
MB	4	0	0	0	0	1	1	0	1	1	1	1	2014
MB	4	0	0	0	0	1	1	0	0	1	0	0	2013
MB	4	0	0	0	1	0	1	0	1	1	0	0	2014
MB	4	0	0	0	0	0	1	0	0	1	0	0	2012
MB	4	1	0	0	1	1	1	0	1	1	1	1	2011
MB	4	0	0	0	0	0	1	0	0	0	1	0	2014
MB	4	0	0	0	0	1	1	0	0	0	0	0	2014
MB	4	0	0	0	0	0	0	0	0	0	0	0	2014
MB	4	0	0	0	0	0	1	0	1	0	1	0	2012
MB	4	0	0	0	0	0	1	0	0	1	0	0	2012
MB	4	0	0	0	0	0	0	0	0	0	0	0	2014
MB	4	0	0	0	0	1	1	0	0	0	0	0	2014
MB	4	0	0	0	0	0	1	0	0	0	0	0	2014
MB	4	0	1	0	0	0	1	0	1	0	0	0	2015
MB	4	0	0	0	0	0	1	0	0	0	1	0	2013
MB	4	1	1	0	0	1	1	1	0	1	0	1	2014
MB	4	0	0	0	1	0	0	0	0	0	0	0	2014
MB	4	0	0	0	0	1	0	0	0	0	0	0	2014
MB	4	0	0	0	0	0	1	0	1	0	0	0	2013
MB	4	0	0	0	0	0	1	0	1	0	0	0	2014
MB	4	0	0	0	0	0	1	0	0	0	0	0	2014
MB	4	0	0	0	0	0	0	0	0	0	0	0	2014
MB	4	0	0	0	0	0	1	0	0	0	0	0	2013
MB	4	0	1	0	0	0	1	0	0	1	0	0	2012
MB	4	1	1	0	1	1	1	1	1	1	1	1	2014
MB	4	0	0	0	0	0	1	0	0	1	0	0	2014
MB	4	1	0	0	1	0	1	1	0	0	0	0	2012
MB	4	0	0	0	1	0	0	0	0	0	0	0	2014
MB	4	0	0	0	0	0	1	0	0	0	1	0	2013
MB	4	0	0	0	0	0	1	0	0	0	0	0	2012
MB	4	1	0	0	0	1	1	0	1	1	1	1	2012
MB	4	0	0	0	0	0	1	0	0	0	0	0	2013
MB	4	0	0	0	0	0	1	0	0	0	0	0	2012
MB	4	0	0	0	0	0	1	0	0	0	0	0	2012
MB	4	0	0	0	0	0	1	0	0	1	0	0	2013
MB	4	1	1	0	1	0	1	0	0	1	1	1	2013
MB	4	0	0	0	0	0	0	0	0	0	0	0	2014
MB	4	0	0	0	0	0	1	0	0	0	0	0	2014
MB	4	0	0	0	0	0	1	0	0	0	0	0	2011
MB	4	0	0	0	0	0	1	0	0	1	0	0	2014
MB	4	0	0	0	0	0	1	0	1	1	0	0	2013
MB	4	0	1	0	0	1	1	0	0	1	1	1	2013
MB	4	0	0	0	0	0	1	0	0	1	0	0	2013
MB	4	0	0	0	0	0	1	0	0	0	0	0	2013
MB	4	0	0	0	0	1	1	0	0	0	0	0	2011
MB	4	0	0	0	0	0	1	0	0	0	0	0	2014
MB	4	1	0	0	1	1	1	0	0	1	0	1	2013
MB	4	1	0	0	1	1	1	1	0	0	1	1	2013
MB	4	0	0	0	0	0	1	0	0	0	0	0	2014
MB	4	0	0	0	0	0	1	0	0	1	0	0	2013
MB	4	0	0	0	1	0	1	0	1	0	0	0	2014
MB	4	0	0	0	0	0	1	0	0	0	0	0	2014
MB	4	0	0	0	0	0	1	0	0	1	0	0	2012
MB	4	0	0	0	1	0	1	0	1	0	0	0	2014
MB	4	0	0	0	0	0	1	0	0	0	0	0	2015
MB	4	1	0	0	0	0	1	0	0	0	1	0	2013
MB	4	0	0	0	0	0	1	0	0	0	0	0	2014
MB	4	0	0	0	0	0	1	0	0	0	0	0	2014
MB	4	0	0	0	0	0	1	0	0	0	0	0	2011
MB	4	1	1	0	1	1	1	0	1	0	0	1	2014
MB	4	0	0	0	0	0	1	1	1	0	0	0	2013
MB	4	1	1	0	1	1	1	1	1	1	1	1	2013
MB	4	0	0	0	0	0	1	0	1	1	1	0	2014
MB	4	0	0	0	1	0	0	0	0	0	0	0	2012
MB	4	0	0	0	0	0	1	0	0	1	0	0	2013
MB	4	1	0	0	1	0	1	0	0	1	1	1	2011
MB	4	1	0	0	0	1	1	0	0	0	0	0	2013
MB	4	0	1	0	0	1	1	0	0	0	0	0	2011
MB	4	0	0	0	0	0	1	0	0	0	0	0	2014
MB	4	0	0	0	0	0	1	0	0	1	0	0	2014
MB	4	0	0	0	0	0	1	0	0	1	0	0	2011
MB	4	0	0	0	0	0	1	0	0	0	0	0	2014
MB	4	0	0	0	0	1	1	0	0	0	0	0	2012
MB	4	0	0	0	0	0	1	0	1	1	0	0	2012
MB	4	0	1	0	0	0	1	0	0	0	0	0	2015
MB	4	1	1	0	0	0	1	0	0	1	0	0	2013
MB	4	0	1	0	0	0	1	1	0	0	0	0	2011
MB	4	0	0	0	0	0	1	0	0	0	0	0	2013
MB	4	0	0	0	1	0	1	0	1	0	0	0	2015
MB	4	0	0	0	0	0	1	0	0	0	0	0	2013
MB	4	0	0	0	1	0	1	0	0	0	0	0	2014
MB	4	0	0	0	0	0	1	0	0	0	0	0	2012
MB	4	1	0	0	0	1	1	0	1	1	1	1	2013
MB	4	0	0	0	0	0	1	0	0	0	0	0	2014
MB	4	0	0	0	0	1	1	0	0	0	0	0	2012
MB	4	0	0	0	0	0	1	0	0	0	0	0	2014
MB	4	1	0	1	0	1	1	1	0	0	0	1	2013
MB	4	1	1	0	0	1	1	1	1	1	1	1	2014
MB	4	0	0	0	0	0	1	0	0	0	0	0	2012
MB	4	0	0	0	0	0	1	0	0	1	0	0	2011
MB	4	0	0	0	0	0	0	0	0	0	0	0	2014
MB	4	0	0	0	0	0	1	1	0	0	0	0	2014
MB	4	0	0	0	0	0	1	0	0	0	0	0	2013
MB	4	1	0	0	0	1	1	1	0	1	0	1	2014
MB	4	0	1	0	0	1	1	1	1	1	1	1	2012
MB	4	0	0	0	1	0	1	0	0	1	0	0	2011
MB	4	0	0	0	1	0	1	0	1	0	0	0	2011
MB	4	0	0	0	0	0	0	0	0	1	0	0	2014
MB	4	0	1	0	0	1	1	0	0	0	0	0	2014
MB	4	0	0	0	0	0	0	0	0	0	0	0	2014
MB	4	0	0	0	0	0	1	0	0	0	0	0	2015
MB	4	0	0	0	0	0	1	0	0	1	0	0	2014
MB	4	0	0	0	0	0	1	0	0	1	0	0	2011
MB	4	0	0	0	0	1	1	0	0	0	0	0	2012
MB	4	0	0	0	0	0	1	0	0	0	0	0	2013
MB	4	0	0	0	0	0	1	0	0	0	0	0	2013
MB	4	0	0	0	1	0	1	0	0	1	0	0	2012
MB	4	0	0	0	0	0	1	0	0	1	0	0	2012
MB	4	0	1	0	1	1	1	0	0	0	1	1	2012
MB	4	0	0	0	0	0	1	0	0	0	0	0	2013
MB	4	0	0	0	0	0	1	0	0	0	0	0	2014
MB	4	0	0	0	1	1	1	0	0	0	0	0	2014
MB	4	0	0	0	0	0	1	0	0	0	0	0	2014
MB	4	1	0	0	0	0	1	0	0	0	1	0	2013
MB	4	0	1	0	0	0	1	0	0	0	0	0	2014
MB	4	0	0	0	0	1	1	0	0	0	0	0	2013
MB	4	0	0	0	0	0	1	0	0	0	0	0	2012
MB	4	0	0	0	0	0	1	0	0	0	0	0	2015
MB	4	0	0	0	0	0	1	0	0	1	1	0	2011
MB	4	0	0	0	0	0	1	0	0	1	0	0	2012
MB	4	0	0	0	1	0	1	0	0	0	0	0	2012
MB	4	0	0	0	0	0	1	0	0	1	0	0	2013
MB	4	0	0	0	0	0	1	0	0	0	0	0	2014
MB	4	0	0	0	1	0	1	0	0	0	0	0	2012
MB	4	0	1	0	1	1	1	1	0	0	1	1	2013
MB	4	0	0	0	0	0	0	0	0	0	0	0	2014
MB	4	0	0	0	0	0	0	0	0	0	0	0	2014
MB	4	0	0	0	0	0	1	0	0	0	0	0	2014
MB	4	0	0	0	0	0	1	0	0	0	0	0	2013
MB	4	0	0	0	1	0	1	0	0	0	0	0	2014
MB	4	0	0	0	0	0	1	0	0	0	0	0	2012
MB	4	0	0	0	0	0	1	0	0	0	1	0	2013
MB	4	0	0	0	0	0	1	0	0	1	0	0	2014
MB	4	0	0	0	0	0	1	0	1	0	0	0	2012
MB	4	0	0	0	1	0	1	0	0	0	0	0	2013
MB	4	0	0	0	1	0	1	0	0	0	0	0	2013
MB	4	0	0	0	0	0	0	0	0	0	0	0	2014
MB	4	0	0	0	0	0	1	0	0	0	0	0	2013
MB	4	0	0	0	0	0	1	0	0	0	0	0	2011
MB	4	0	0	0	0	0	1	0	0	1	0	0	2012
MB	4	0	0	0	0	0	1	0	0	0	0	0	2014
MB	4	0	0	0	0	0	1	0	0	1	0	0	2012
MB	4	0	0	0	1	1	1	0	0	1	0	0	2013
MB	4	0	0	0	0	0	1	0	0	0	1	0	2012
MB	4	0	0	0	0	0	1	0	0	0	1	0	2014
MB	4	0	0	0	0	0	1	0	1	1	0	0	2012
MB	4	0	0	0	1	0	1	0	0	0	0	0	2014
MB	4	0	0	0	0	0	1	0	0	0	0	0	2014
MB	4	1	1	0	1	1	1	1	1	1	1	1	2012
MB	4	0	0	0	0	1	1	0	0	0	0	0	2014
MB	4	0	0	0	0	0	1	1	1	0	0	0	2013
MB	4	1	0	0	0	1	1	0	1	1	1	1	2012
MB	4	0	0	0	0	0	1	0	0	0	0	0	2012
MB	4	0	0	0	0	0	1	0	0	0	0	0	2011
MB	4	0	0	0	0	1	1	0	0	0	0	0	2013
MB	4	0	0	0	0	0	1	0	0	1	0	0	2014
MB	4	0	0	0	0	0	0	0	0	0	0	0	2014
MB	4	0	0	0	0	0	1	0	0	0	0	0	2011
MB	4	0	0	0	0	0	0	0	0	0	0	0	2014
MB	4	0	1	0	0	1	1	1	1	1	0	1	2014
MB	4	0	0	0	0	0	1	0	0	0	0	0	2012
MB	4	0	0	0	0	0	1	0	0	1	1	0	2012
MB	4	0	0	0	0	0	0	0	0	0	0	0	2014
MB	4	0	0	0	0	0	1	0	0	0	0	0	2014
MB	4	0	0	0	1	1	1	0	0	1	0	0	2012
MB	4	0	0	0	0	0	1	0	0	0	0	0	2012
MB	4	0	0	0	0	0	1	0	0	0	0	0	2013
MB	4	0	0	0	0	0	1	0	0	0	0	0	2012
MB	4	0	0	0	0	0	0	0	0	0	0	0	2014
MB	4	0	1	0	0	1	1	1	1	1	1	1	2012
MB	4	0	0	0	1	1	1	0	0	1	1	1	2013
MB	4	0	0	0	0	0	1	0	0	0	0	0	2014
MB	4	1	1	1	1	1	1	0	1	1	1	1	2012
MB	4	0	0	0	0	0	1	0	0	1	0	0	2013
MB	4	0	0	0	0	0	1	0	0	0	0	0	2013
MB	4	0	0	0	0	0	1	0	0	0	0	0	2012
MB	4	0	0	0	0	0	1	0	0	0	0	0	2014
MB	4	0	0	0	0	0	1	0	0	1	0	0	2012
MB	4	0	0	0	0	0	1	0	0	0	0	0	2011
MB	4	0	0	0	0	0	1	0	0	0	0	0	2012
MB	4	1	0	0	0	0	1	1	0	0	1	0	2011
MB	4	0	0	0	0	0	1	0	0	1	0	0	2013
MB	4	0	0	1	1	0	1	0	0	0	0	0	2014
MB	4	0	0	0	0	0	1	0	0	0	1	0	2012
MB	4	0	0	0	0	0	1	0	0	1	0	0	2014
MB	4	0	0	0	0	0	1	0	0	0	0	0	2014
MB	4	0	1	0	0	1	1	0	0	1	1	1	2014
MB	4	0	1	0	0	0	1	0	0	0	0	0	2012
MB	4	0	0	0	0	0	1	0	0	1	1	0	2014
MB	4	0	1	0	1	1	1	0	1	0	0	1	2011
MB	4	0	0	0	1	0	1	0	1	1	0	0	2013
MB	4	0	1	0	1	0	1	0	0	0	0	0	2013
MB	4	0	0	0	1	0	1	0	0	0	0	0	2014
MB	4	0	0	0	0	0	1	0	0	0	1	0	2013
MB	4	0	0	0	0	0	1	0	0	0	0	0	2014
MB	4	0	0	0	0	0	1	0	0	0	0	0	2013
MB	4	1	1	0	0	1	1	1	0	1	1	1	2011
MB	4	1	1	0	0	1	1	1	1	1	1	1	2011
MB	4	0	0	0	1	0	1	0	0	1	0	0	2011
MB	4	0	0	0	0	0	1	0	0	0	0	0	2011
MB	4	0	0	0	0	0	1	0	0	1	1	0	2011
MB	4	0	0	0	1	0	1	0	0	0	0	0	2014
MB	4	0	0	0	0	0	1	0	0	1	0	0	2014
MB	4	0	0	0	0	1	1	0	0	0	0	0	2014
MB	4	0	0	0	0	0	1	0	1	1	0	0	2014
MB	4	0	0	0	0	0	1	0	1	1	1	0	2012
MB	4	1	0	0	0	0	1	0	0	1	0	0	2011
MB	4	0	0	0	0	1	1	0	0	0	0	0	2014
MB	4	0	0	0	0	0	0	0	0	0	0	0	2014
MB	4	0	1	0	0	0	1	0	0	1	0	0	2014
MB	4	0	0	0	0	0	1	0	1	0	0	0	2011
MB	4	0	0	0	0	0	1	0	0	0	1	0	2013
MB	4	0	0	0	0	0	1	0	0	0	0	0	2014
MB	4	0	0	0	1	0	0	0	0	0	0	0	2014
MB	4	0	0	0	0	0	1	1	1	0	1	0	2013
MB	4	0	0	0	0	0	1	0	0	0	0	0	2014
MB	4	0	0	0	0	1	1	0	0	0	0	0	2013
MB	4	0	0	0	0	0	1	0	0	0	0	0	2014
MB	4	0	0	0	0	0	1	0	0	0	0	0	2014
MB	4	0	0	0	0	0	1	0	0	0	0	0	2014
MB	4	0	0	0	0	0	1	0	0	0	0	0	2011
MB	4	1	1	0	0	1	1	1	0	1	1	1	2015
MB	4	0	0	0	0	0	1	0	0	1	0	0	2014
MB	4	0	0	0	0	0	1	0	0	1	0	0	2013
MB	4	0	0	0	1	0	1	0	0	0	0	0	2011
MB	4	0	0	0	0	0	1	0	0	0	0	0	2012
MB	4	0	0	0	0	0	1	0	0	0	0	0	2013
MB	4	0	0	0	0	0	1	0	0	1	0	0	2013
MB	4	0	0	0	0	0	1	0	0	0	0	0	2012
MB	4	0	0	0	0	0	1	0	0	0	0	0	2014
MB	4	0	0	0	0	0	1	0	0	1	0	0	2015
MB	4	0	0	0	0	0	1	0	0	0	0	0	2014
MB	4	0	0	0	0	0	0	0	0	0	0	0	2014
MB	4	0	0	0	0	0	1	0	0	0	0	0	2011
MB	4	1	1	0	0	1	1	1	1	1	0	1	2014
MB	4	1	0	0	1	1	1	0	0	1	1	1	2011
MB	4	0	0	0	0	0	1	0	0	0	0	0	2014
MB	4	0	0	0	0	0	1	0	0	0	0	0	2015
MB	4	0	0	0	0	0	1	0	1	1	0	0	2013
MB	4	0	0	0	0	0	1	0	0	0	1	0	2013
MB	4	0	0	0	0	0	1	0	0	0	0	0	2015
MB	4	0	0	0	0	0	1	0	0	0	0	0	2012
MB	4	0	0	0	0	0	1	0	0	1	1	0	2013
MB	4	0	0	0	0	0	1	0	0	0	0	0	2014
MB	4	0	0	0	0	0	0	0	0	0	1	0	2014
MB	4	0	0	0	0	0	1	0	0	1	0	0	2012
MB	4	0	0	0	0	0	1	0	0	0	0	0	2015
MB	4	0	0	0	0	0	1	0	0	0	0	0	2013
MB	4	0	0	0	0	0	1	0	0	0	0	0	2012
MB	4	0	0	0	0	0	1	0	1	0	0	0	2015
MB	4	0	0	0	0	0	1	0	0	0	0	0	2014
MB	4	0	0	0	0	0	1	0	0	0	0	0	2012
MB	4	0	0	0	0	0	0	0	0	0	0	0	2014
MB	4	0	0	0	0	0	1	0	1	0	0	0	2011
MB	4	0	0	0	0	0	1	0	0	0	0	0	2013
MB	4	0	0	0	1	0	1	0	1	0	0	0	2011
MB	4	0	0	0	0	0	1	0	0	1	1	0	2013
MB	4	0	0	0	0	0	1	0	0	0	0	0	2013
MB	4	1	0	0	1	0	1	1	0	0	1	1	2014
MB	4	0	0	0	0	0	1	0	1	0	0	0	2014
MB	4	0	0	0	0	0	0	0	0	0	0	0	2013
MB	4	0	0	0	0	0	1	0	0	0	0	0	2011
MB	4	0	0	0	1	0	0	0	0	0	0	0	2014
MB	4	0	1	1	1	0	1	0	1	0	0	1	2015
MB	4	0	0	0	0	0	1	0	0	0	0	0	2013
MB	4	0	0	0	0	0	1	0	0	0	0	0	2013
MB	4	0	0	0	1	0	1	0	0	0	0	0	2015
MB	4	0	0	0	1	0	1	0	0	1	0	0	2013
MB	4	0	0	0	1	1	1	0	0	0	1	0	2012
MB	4	0	1	0	1	0	1	1	0	1	1	1	2013
MB	4	0	0	0	0	0	1	0	0	0	0	0	2013
MB	4	0	0	0	0	0	1	0	0	0	0	0	2014
MB	4	0	0	0	0	0	1	0	0	0	0	0	2011
MB	4	0	1	0	0	0	1	0	0	0	0	0	2012
MB	4	0	0	0	0	0	1	0	0	0	0	0	2013
MB	4	0	0	0	0	0	1	0	0	0	0	0	2012
MB	4	0	0	0	0	1	1	0	0	0	0	0	2013
MB	4	0	0	0	0	0	1	0	0	1	0	0	2014
MB	4	0	0	0	0	0	1	0	0	1	0	0	2013
MB	4	0	0	0	0	0	1	0	0	0	0	0	2013
MB	4	0	0	0	0	0	1	0	1	0	0	0	2014
MB	4	0	0	0	0	0	1	0	0	1	0	0	2014
MB	4	0	0	0	0	0	1	0	0	0	0	0	2014
MB	4	0	0	0	0	0	0	0	0	1	0	0	2015
MB	4	0	0	0	0	0	1	0	0	0	1	0	2015
MB	4	0	0	0	0	0	1	0	0	0	0	0	2014
MB	4	0	0	0	0	0	0	0	0	1	0	0	2012
MB	4	0	0	0	0	0	1	0	0	0	0	0	2011
MB	4	0	0	0	0	0	1	0	1	0	1	0	2013
MB	4	1	1	0	0	1	1	1	0	1	1	1	2013
MB	4	0	0	0	0	0	1	0	0	0	0	0	2012
MB	4	0	0	0	0	0	1	0	0	0	0	0	2013
MB	4	0	0	0	1	0	1	0	0	1	1	0	2012
MB	4	0	0	0	0	0	1	0	1	0	0	0	2015
MB	4	0	0	0	0	1	1	0	0	1	0	0	2013
MB	4	0	0	0	0	0	1	0	0	0	0	0	2014
MB	4	1	1	0	1	1	1	0	1	1	1	1	2014
MB	4	0	0	0	0	1	1	0	0	1	0	0	2011
MB	4	0	0	0	0	0	1	0	0	0	0	0	2013
MB	4	0	0	0	1	0	1	0	0	0	0	0	2014
MB	4	0	0	0	0	1	1	0	0	0	0	0	2012
MB	4	1	1	0	0	0	1	0	0	1	0	0	2012
MB	4	0	0	0	0	0	0	0	0	0	0	0	2014
MB	4	0	0	0	0	0	1	0	0	0	1	0	2013
MB	4	0	0	0	1	0	1	0	0	0	0	0	2013
MB	4	0	0	0	0	0	1	0	0	1	0	0	2014
MB	4	0	0	0	0	1	1	0	0	0	0	0	2012
MB	4	0	0	0	1	1	1	1	1	1	0	1	2011
MB	4	0	0	0	1	0	1	0	0	0	0	0	2011
MB	4	0	0	0	0	0	1	0	0	0	0	0	2015
MB	4	0	0	0	0	0	0	0	0	0	0	0	2014
MB	4	0	0	0	0	0	1	0	0	0	0	0	2013
MB	4	0	0	0	1	0	1	0	0	0	0	0	2014
MB	4	0	0	0	1	0	1	0	0	0	0	0	2013
MB	4	0	0	0	1	0	1	0	0	1	0	0	2013
MB	4	0	0	0	0	0	1	0	0	0	0	0	2013
MB	4	0	0	0	0	0	0	0	0	1	1	0	2012
MB	4	0	0	0	0	0	0	0	0	0	0	0	2012
MB	4	0	0	0	0	0	1	0	1	0	0	0	2012
MB	4	0	0	0	0	0	0	0	0	1	0	0	2013
MB	4	0	0	0	0	1	1	0	0	1	0	0	2011
MB	4	0	0	0	0	0	1	0	0	0	0	0	2014
MB	4	0	0	0	0	0	1	0	0	0	0	0	2015
MB	4	0	0	0	0	0	1	0	0	0	0	0	2014
MB	4	0	0	0	0	0	1	0	0	1	0	0	2013
MB	4	0	0	0	0	0	0	0	0	0	0	0	2011
MB	4	0	0	0	0	0	1	0	0	0	0	0	2013
MB	4	0	0	0	0	0	0	0	1	0	0	0	2014
MB	4	1	1	0	0	1	1	0	0	1	0	1	2012
MB	4	0	1	0	0	1	1	0	0	1	1	1	2013
MB	4	1	1	0	0	1	1	1	0	0	0	1	2012
MB	4	0	0	0	1	0	1	0	0	0	1	0	2012
MB	4	0	0	0	1	0	1	0	1	0	1	0	2014
MB	4	0	0	0	0	0	1	0	1	1	0	0	2012
MB	4	0	0	0	0	0	0	0	0	0	0	0	2013
MB	4	0	0	0	0	1	1	0	1	0	0	0	2012
MB	4	0	0	0	0	0	1	0	0	0	0	0	2014
MB	4	0	1	0	0	1	1	1	0	1	0	1	2013
MB	4	0	0	0	0	0	1	0	0	1	1	0	2013
MB	4	1	1	0	1	1	1	0	1	1	1	1	2013
MB	4	1	0	0	0	1	1	1	1	1	1	1	2013
MB	4	0	0	0	1	0	1	0	0	0	1	0	2013
MB	4	0	0	0	0	0	1	0	0	0	0	0	2013
MB	4	0	0	0	0	0	1	0	1	0	0	0	2012
MB	4	0	0	0	0	0	1	0	0	0	0	0	2014
MB	4	0	0	0	0	1	1	0	1	1	0	0	2012
MB	4	1	0	0	0	1	1	1	1	0	1	1	2011
MB	4	0	0	0	0	0	0	0	0	0	0	0	2015
MB	4	0	0	0	0	0	1	0	1	1	1	0	2013
MB	4	0	0	0	0	0	1	0	0	1	0	0	2014
MB	4	0	0	0	0	0	1	0	0	0	0	0	2014
MB	4	0	0	0	0	0	1	0	1	0	1	0	2012
MB	4	0	0	0	0	0	0	0	0	0	0	0	2013
MB	4	0	0	0	1	0	1	0	0	0	0	0	2014
MB	4	0	0	0	1	0	1	0	0	0	1	0	2013
MB	4	0	0	0	0	0	1	0	0	1	0	0	2014
MB	4	0	0	0	0	0	1	0	1	1	0	0	2014
MB	4	0	1	0	0	0	1	0	0	0	0	0	2013
MB	4	0	0	0	0	0	1	0	0	0	0	0	2012
MB	4	0	0	0	0	0	1	0	0	0	0	0	2014
MB	4	0	0	0	0	0	1	0	0	1	0	0	2012
MB	4	0	0	0	0	0	1	0	0	0	1	0	2012
MB	4	0	0	0	0	0	1	0	0	1	0	0	2013
MB	4	0	0	0	0	0	1	0	0	1	0	0	2011
MB	4	1	0	0	1	1	1	0	0	0	1	1	2013
MB	4	0	1	0	0	1	1	1	0	0	1	1	2013
MB	4	0	0	0	1	0	1	0	0	0	0	0	2014
MB	4	0	0	0	0	1	1	1	1	1	0	1	2014
MB	4	0	0	0	0	0	0	0	0	0	0	0	2014
MB	4	0	0	0	0	0	1	0	0	0	0	0	2014
MB	4	0	0	0	0	0	1	0	0	1	1	0	2011
MB	4	0	1	0	0	1	1	1	0	1	0	1	2011
MB	4	0	0	0	0	0	1	0	0	0	1	0	2013
MB	4	0	0	0	0	0	1	0	0	0	0	0	2012
MB	4	0	0	0	0	0	1	0	0	0	0	0	2014
MB	4	0	0	0	0	0	1	0	0	1	0	0	2013
MB	4	0	0	0	0	0	1	0	0	0	0	0	2014
MB	4	0	0	0	0	1	1	0	0	0	0	0	2014
MB	4	0	0	0	0	0	1	0	0	0	0	0	2014
MB	4	0	0	0	0	0	0	0	0	0	0	0	2014
MB	4	0	0	0	1	0	1	0	0	0	1	0	2014
MB	4	0	0	0	0	0	1	0	1	0	0	0	2013
MB	4	0	0	0	0	0	1	0	0	0	0	0	2013
MB	4	0	0	0	1	0	1	0	0	0	0	0	2013
MB	4	0	0	0	0	0	1	0	0	1	0	0	2012
MB	4	0	0	0	1	0	1	0	0	0	0	0	2013
MB	4	1	0	0	0	0	1	0	0	0	1	0	2013
MB	4	0	0	0	0	0	1	0	0	1	0	0	2014
MB	4	0	0	0	0	0	1	0	0	0	0	0	2014
MB	4	0	0	0	0	0	1	0	0	0	0	0	2014
MB	4	0	0	0	0	0	0	0	0	0	0	0	2015
MB	4	0	0	0	0	0	1	0	1	1	1	0	2013
MB	4	0	0	0	0	0	1	0	0	0	0	0	2014
MB	4	1	0	0	0	0	1	0	0	0	1	0	2012
MB	4	0	0	0	0	0	1	0	0	0	0	0	2014
MB	4	0	0	0	0	0	1	0	0	1	0	0	2014
MB	4	0	0	0	1	0	1	0	0	0	0	0	2014
MB	4	0	0	0	0	0	1	0	0	0	0	0	2013
MB	4	0	0	0	0	0	1	0	1	1	1	0	2012
MB	4	1	0	0	0	1	1	1	1	1	1	1	2014
MB	4	0	0	0	0	0	1	0	0	1	0	0	2012
MB	4	0	0	0	0	0	1	0	0	0	0	0	2013
MB	4	0	0	0	0	1	1	0	0	0	0	0	2012
MB	4	0	0	0	0	0	1	0	0	0	1	0	2013
MB	4	1	0	0	0	0	1	0	0	0	0	0	2012
MB	4	0	0	0	0	0	1	0	0	0	0	0	2015
MB	4	0	0	0	0	1	1	0	0	1	0	0	2012
MB	4	0	0	0	0	0	1	0	0	0	0	0	2012
MB	4	0	0	0	0	0	1	0	0	0	0	0	2012
MB	4	0	0	0	1	0	1	0	0	0	0	0	2014
MB	4	0	0	0	0	0	1	0	0	0	0	0	2014
MB	4	0	0	0	0	0	1	0	1	0	1	0	2013
MB	4	0	0	0	0	0	1	0	1	0	0	0	2014
MB	4	0	0	0	0	0	1	0	0	0	0	0	2011
MB	4	0	0	0	0	0	1	0	0	0	0	0	2015
MB	4	1	0	0	0	0	1	0	0	0	0	0	2011
MB	4	0	0	0	0	0	0	0	0	1	0	0	2015
MB	4	0	0	0	0	0	1	0	0	0	0	0	2014
MB	4	0	0	0	0	0	1	0	0	1	0	0	2013
MB	4	0	0	0	1	0	1	0	1	0	0	0	2012
MB	4	0	1	0	0	0	1	0	0	1	0	0	2013
MB	4	0	0	0	0	0	0	0	0	0	0	0	2012
MB	4	0	0	0	0	0	1	0	1	1	0	0	2013
MB	4	1	0	0	0	0	1	0	0	0	0	0	2011
MB	4	0	0	0	0	0	1	0	0	0	0	0	2014
MB	4	0	0	0	0	0	0	0	0	0	0	0	2014
MB	4	0	0	0	0	0	1	0	1	1	0	0	2013
MB	4	0	0	0	0	0	1	0	0	0	0	0	2013
MB	4	0	0	0	0	0	1	0	0	0	0	0	2012
MB	4	0	0	0	0	0	0	0	0	0	0	0	2014
MB	4	0	0	0	0	0	1	0	0	0	0	0	2011
MB	4	0	0	0	0	0	1	0	0	0	0	0	2012
MB	4	0	0	0	1	0	1	0	1	1	0	0	2014
MB	4	0	0	0	1	0	1	0	0	0	0	0	2012
MB	4	0	0	0	0	1	1	0	0	0	0	0	2013
MB	4	0	1	0	1	0	1	1	0	1	1	1	2011
MB	4	0	1	0	0	1	1	1	1	1	0	1	2014
MB	4	0	1	0	0	1	1	0	1	1	0	1	2014
MB	4	0	0	0	0	1	1	0	0	0	0	0	2014
MB	4	0	0	0	0	0	0	0	0	0	0	0	2014
MB	4	0	0	0	0	0	1	0	0	0	0	0	2013
MB	4	0	0	0	0	0	1	0	0	0	0	0	2013
MB	4	0	0	0	0	0	1	0	0	1	0	0	2011
MB	4	0	0	0	0	0	0	0	0	0	0	0	2012
MB	4	0	0	0	0	0	1	0	0	0	0	0	2012
MB	4	0	0	0	0	1	1	0	1	0	0	0	2012
MB	4	0	0	0	0	0	1	0	0	0	0	0	2014
MB	4	0	0	0	0	0	1	0	0	0	0	0	2014
MB	4	0	0	0	0	0	1	0	0	0	0	0	2013
MB	4	0	0	0	1	0	1	0	0	0	0	0	2015
MB	4	0	0	0	0	0	1	0	0	0	0	0	2014
MB	4	0	0	0	0	0	1	0	0	0	0	0	2014
MB	4	1	0	0	0	0	1	0	0	0	0	0	2012
MB	4	0	0	0	0	0	1	0	0	0	0	0	2014
MB	4	0	0	0	0	0	1	0	0	0	0	0	2012
MB	4	0	0	0	0	0	1	0	1	1	1	0	2012
MB	4	0	0	0	0	0	1	0	0	0	0	0	2013
MB	4	0	0	0	0	0	1	0	1	0	0	0	2013
MB	4	0	0	0	0	0	0	0	0	0	0	0	2014
MB	4	1	0	0	0	0	1	0	0	0	1	0	2012
MB	4	1	1	0	0	1	1	1	1	1	1	1	2013
MB	4	0	0	0	0	0	1	0	0	1	0	0	2014
MB	4	0	0	0	0	0	0	0	0	0	0	0	2015
MB	4	0	0	0	0	0	1	0	0	0	0	0	2015
MB	4	0	0	0	0	0	1	0	0	0	0	0	2012
MB	4	0	0	0	0	0	1	0	1	0	0	0	2011
MB	4	1	1	1	1	1	1	1	1	1	1	1	2013
MB	4	0	0	0	0	0	1	0	0	0	0	0	2015
MB	4	0	0	0	0	0	1	0	1	1	0	0	2012
MB	4	0	0	0	0	0	1	0	0	0	0	0	2013
MB	4	0	0	0	0	0	1	0	0	0	0	0	2013
MB	4	0	0	0	0	0	1	0	0	0	1	0	2012
MB	4	0	0	0	0	0	1	0	0	0	1	0	2013
MB	4	0	0	0	1	0	1	0	0	0	0	0	2013
MB	4	0	0	0	0	0	1	0	0	0	1	0	2013
MB	4	0	0	0	0	0	1	0	0	1	0	0	2012
MB	4	0	0	0	0	0	1	0	0	0	0	0	2012
MB	4	0	0	0	0	0	1	0	0	1	0	0	2014
MB	4	0	0	0	0	0	1	0	0	0	0	0	2013
MB	4	0	0	0	0	0	1	0	0	1	0	0	2014
MB	4	0	0	0	0	0	1	0	0	0	0	0	2014
MB	4	1	1	0	0	1	1	1	0	0	1	1	2013
MB	4	0	0	0	1	0	1	0	0	0	0	0	2013
MB	4	0	0	0	0	0	1	0	1	1	0	0	2011
MB	4	0	0	0	0	0	1	0	0	0	0	0	2012
MB	4	0	0	0	0	0	1	0	1	1	0	0	2013
MB	4	0	0	0	0	0	1	0	0	0	0	0	2012
MB	4	0	0	0	0	0	1	0	0	0	1	0	2013
MB	4	0	0	0	0	0	0	0	0	0	0	0	2014
MB	4	0	0	0	0	0	1	0	0	1	0	0	2012
MB	4	0	0	0	0	1	1	0	0	1	0	0	2012
MB	4	0	1	0	0	0	1	0	0	1	0	0	2012
MB	4	0	0	0	0	0	1	0	0	0	0	0	2014
MB	4	0	0	0	0	0	0	0	0	0	0	0	2014
MB	4	0	0	0	0	1	1	0	0	0	1	0	2012
MB	4	0	1	0	0	1	1	0	0	1	1	1	2012
MB	4	0	0	0	0	1	1	0	0	0	0	0	2014
MB	4	0	1	0	1	1	1	0	1	0	0	1	2014
MB	4	0	0	0	0	0	1	0	0	1	0	0	2012
MB	4	0	0	0	0	0	1	0	0	0	0	0	2014
MB	4	0	0	0	0	0	1	0	1	0	0	0	2014
MB	4	0	0	0	0	0	1	0	0	1	1	0	2012
MB	4	0	0	0	0	0	1	0	0	0	0	0	2014
MB	4	0	0	0	0	0	0	0	0	0	0	0	2014
MB	4	0	0	0	0	0	1	0	1	1	0	0	2013
MB	4	0	0	0	0	0	1	0	0	1	0	0	2014
MB	4	0	0	0	0	0	1	0	0	0	0	0	2012
MB	4	0	0	0	0	1	1	0	0	1	1	0	2012
MB	4	0	0	0	0	0	1	0	1	0	0	0	2012
MB	4	0	0	0	0	0	1	0	0	1	0	0	2014
MB	4	1	1	0	0	1	1	1	0	0	0	1	2011
MB	4	0	0	0	0	1	1	0	0	1	0	0	2013
MB	4	0	0	0	0	0	1	0	0	0	0	0	2014
MB	4	0	0	0	0	0	1	0	0	0	0	0	2013
MB	4	1	1	1	0	1	1	1	1	1	1	1	2012
MB	4	0	0	0	0	0	1	0	0	0	0	0	2013
MB	4	0	0	0	1	0	1	0	0	0	1	0	2013
MB	4	0	0	0	0	0	1	0	0	1	0	0	2012
MB	4	0	0	0	0	0	1	0	0	0	0	0	2012
MB	4	0	0	0	1	0	1	0	1	1	0	0	2012
NB	2	0	0	0	0	0	1	0	0	0	1	0	2014
NB	2	0	0	0	0	0	1	0	0	0	0	0	2015
NB	2	0	0	0	0	0	1	0	0	1	0	0	2012
NB	2	0	0	0	0	0	1	0	0	0	0	0	2014
NB	2	0	0	0	0	0	1	0	0	1	0	0	2012
NB	2	0	0	0	0	0	0	0	0	0	0	0	2014
NB	2	0	0	0	0	0	1	0	0	0	0	0	2014
NB	2	0	0	0	0	0	1	0	0	0	0	0	2014
NB	2	0	0	0	0	0	1	0	0	1	0	0	2011
NB	2	0	0	0	0	1	1	0	0	1	0	0	2012
NB	2	0	0	0	0	0	0	0	0	1	0	0	2011
NB	2	0	0	0	0	0	1	0	0	1	1	0	2014
NB	2	1	1	0	0	1	1	1	0	1	1	1	2013
NB	2	0	0	0	0	0	1	0	0	0	0	0	2011
NB	2	0	1	0	0	0	1	0	0	1	0	0	2013
NB	2	0	1	0	0	0	1	0	0	1	0	0	2014
NB	2	0	0	0	0	0	0	0	0	1	0	0	2011
NB	2	1	1	0	0	1	1	1	0	0	0	1	2012
NB	2	0	0	0	0	0	1	0	0	0	0	0	2014
NB	2	0	0	0	0	0	1	0	0	0	0	0	2014
NB	2	0	0	0	0	0	1	0	0	0	0	0	2013
NB	2	0	0	0	0	0	1	0	1	0	0	0	2015
NB	2	0	0	0	0	0	1	0	0	1	0	0	2014
NB	2	0	0	0	0	0	1	0	0	0	0	0	2012
NB	2	0	0	0	0	0	1	0	0	1	0	0	2011
NB	2	0	0	0	0	0	1	0	0	1	0	0	2013
NB	2	0	0	0	0	0	1	0	0	0	0	0	2014
NB	2	0	1	0	0	0	1	0	0	0	0	0	2012
NB	2	0	1	0	1	1	1	1	1	1	1	1	2014
NB	2	1	1	0	0	0	1	0	0	0	0	0	2013
NB	2	0	0	1	0	0	1	0	0	0	1	0	2013
NB	2	0	0	0	0	0	1	0	0	1	0	0	2014
NB	2	0	0	0	1	0	1	0	0	1	0	0	2012
NB	2	0	0	0	1	0	1	0	0	1	0	0	2013
NB	2	1	0	0	1	1	1	1	0	1	1	1	2012
NB	2	0	0	0	0	0	1	0	1	1	0	0	2013
NB	2	0	0	0	0	0	1	0	0	0	0	0	2013
NB	2	0	0	0	0	0	1	0	0	0	0	0	2014
NB	2	0	0	0	0	0	1	0	0	0	0	0	2014
NB	2	0	0	0	0	0	1	0	0	0	0	0	2014
NB	2	0	0	0	0	0	1	0	0	0	0	0	2013
NB	2	0	0	0	0	0	1	0	1	1	1	0	2014
NB	2	0	0	0	0	0	1	0	0	0	0	0	2014
NB	2	0	0	0	0	0	1	0	0	1	0	0	2014
NB	2	0	0	0	0	1	1	0	0	1	0	0	2012
NB	2	0	0	0	0	1	1	0	1	1	0	0	2012
NB	2	0	0	0	0	0	1	0	1	1	0	0	2012
NB	2	0	0	0	1	1	1	1	1	1	0	1	2014
NB	2	0	0	0	0	0	1	0	0	0	0	0	2014
NB	2	1	1	0	1	1	1	0	1	1	1	1	2015
NB	2	0	0	0	0	0	0	0	0	0	0	0	2015
NB	2	0	0	0	0	0	1	0	0	0	0	0	2012
NB	2	0	0	0	0	0	0	0	0	0	0	0	2014
NB	2	1	0	0	1	0	1	0	0	0	1	0	2013
NB	2	0	0	0	0	0	1	0	0	0	0	0	2011
NB	2	1	1	0	0	1	1	1	0	0	0	1	2013
NB	2	0	0	0	0	0	1	0	0	1	0	0	2012
NB	2	1	0	0	0	1	1	1	0	1	1	1	2013
NB	2	1	0	0	0	0	1	0	0	1	0	0	2011
NB	2	0	0	0	0	0	1	0	0	0	0	0	2011
NB	2	1	1	0	0	1	1	0	0	0	1	1	2011
NB	2	0	0	0	0	0	1	0	0	1	0	0	2012
NB	2	0	0	0	0	0	1	0	0	1	0	0	2012
NB	2	0	0	0	0	0	1	0	0	0	0	0	2013
NB	2	1	1	1	1	1	1	1	1	1	1	1	2013
NB	2	0	0	0	0	0	1	0	1	0	0	0	2012
NB	2	0	0	0	0	0	1	0	0	1	0	0	2012
NB	2	0	0	0	0	0	1	0	0	0	0	0	2012
NB	2	0	0	0	0	0	1	0	0	0	0	0	2012
NB	2	0	0	0	0	0	0	0	0	1	0	0	2011
NB	2	0	0	0	0	0	1	1	1	1	1	1	2013
NB	2	0	0	0	0	0	1	0	0	0	0	0	2014
NB	2	0	0	0	0	0	1	0	0	0	0	0	2015
NB	2	0	0	0	0	0	1	0	0	0	0	0	2014
NB	2	0	0	0	0	0	1	0	0	1	0	0	2012
NB	2	0	0	0	0	0	1	0	0	0	0	0	2014
NB	2	0	0	0	0	0	1	0	0	0	0	0	2014
NB	2	0	0	0	0	0	1	0	0	1	0	0	2013
NB	2	0	0	0	0	0	1	0	0	0	0	0	2013
NB	2	1	1	0	0	1	1	1	0	0	0	1	2014
NB	2	0	0	0	0	0	0	0	0	1	0	0	2011
NB	2	0	0	0	1	0	1	0	0	0	0	0	2014
NB	2	0	0	0	0	0	1	1	0	0	0	0	2014
NB	2	1	1	0	1	1	1	1	1	1	1	1	2011
NB	2	0	0	0	0	0	1	0	0	0	0	0	2014
NB	2	0	0	0	0	0	1	0	0	1	0	0	2013
NB	2	0	0	0	0	0	0	0	0	0	0	0	2014
NB	2	0	0	0	0	0	1	0	1	1	0	0	2015
NB	2	0	0	0	0	0	1	0	0	0	0	0	2011
NB	2	0	0	0	0	0	1	0	0	0	0	0	2014
NB	2	0	0	0	0	0	1	0	0	0	0	0	2015
NB	2	0	0	0	0	0	1	0	0	0	0	0	2014
NB	2	0	0	0	0	0	0	0	0	0	0	0	2014
NB	2	0	0	0	0	0	1	0	0	0	0	0	2012
NB	2	0	0	0	0	0	1	0	1	1	0	0	2014
NB	2	0	0	0	1	0	1	0	1	1	0	0	2012
NB	2	0	0	0	1	0	1	0	0	1	0	0	2013
NB	2	0	0	0	0	0	1	0	0	0	0	0	2011
NB	2	0	1	0	0	0	1	0	0	0	0	0	2014
NB	2	0	0	0	0	0	1	0	0	0	0	0	2012
NB	2	0	0	0	0	1	1	0	0	0	0	0	2011
NB	2	0	1	0	0	0	1	0	0	1	0	0	2012
NB	2	0	0	0	0	1	1	0	0	0	0	0	2014
NB	2	0	0	0	0	0	1	0	0	1	0	0	2013
NB	2	0	0	0	0	0	1	0	0	0	0	0	2013
NB	2	0	1	0	0	0	1	1	0	1	1	1	2012
NB	2	1	0	0	1	1	1	0	0	0	1	1	2014
NB	2	0	0	0	1	0	1	0	0	0	0	0	2014
NB	2	0	0	0	1	0	1	0	0	1	0	0	2011
NB	2	0	0	0	0	0	0	0	0	0	0	0	2014
NB	2	0	0	0	1	0	1	0	0	0	0	0	2014
NB	2	0	0	0	0	0	1	0	0	0	0	0	2014
NB	2	0	0	0	0	0	0	0	0	0	0	0	2013
NB	2	0	0	0	0	0	0	0	0	0	0	0	2014
NB	2	0	0	0	0	0	1	0	0	0	0	0	2013
NB	2	0	0	0	0	0	1	0	0	1	0	0	2013
NB	2	0	0	0	0	0	1	0	0	1	0	0	2015
NB	2	0	1	0	0	1	1	0	0	0	0	0	2011
NB	2	0	0	0	0	0	1	0	0	0	0	0	2013
NB	2	0	0	0	1	0	1	0	0	0	0	0	2014
NB	2	0	1	0	0	0	0	0	0	0	0	0	2011
NB	2	0	0	0	0	0	1	0	1	0	0	0	2012
NB	2	0	1	0	1	1	0	0	0	0	0	0	2014
NB	2	0	0	0	0	0	1	0	0	0	0	0	2014
NB	2	0	0	0	0	0	1	0	0	0	0	0	2014
NB	2	0	0	0	0	0	1	0	0	0	0	0	2013
NB	2	0	1	0	0	0	1	0	0	0	0	0	2013
NB	2	0	1	0	0	0	1	1	0	1	0	0	2011
NB	2	0	0	0	0	1	1	0	0	0	0	0	2011
NB	2	0	0	0	0	0	1	0	0	1	0	0	2012
NB	2	1	1	1	0	1	1	0	0	0	1	1	2015
NB	2	0	0	0	0	0	1	0	0	0	0	0	2011
NB	2	1	0	0	0	0	1	0	0	1	0	0	2011
NB	2	0	0	0	0	0	1	0	0	0	0	0	2014
NB	2	0	0	0	0	0	1	0	0	1	0	0	2014
NB	2	0	0	0	0	0	1	0	0	0	0	0	2011
NB	2	0	0	0	0	1	1	0	1	1	0	0	2013
NB	2	0	0	0	0	0	1	0	1	1	1	0	2011
NB	2	1	0	0	0	0	1	0	0	0	0	0	2011
NB	2	0	0	0	0	0	1	0	0	0	0	0	2012
NB	2	0	0	0	0	0	1	0	0	0	0	0	2014
NB	2	0	0	0	0	0	1	1	0	0	0	0	2014
NB	2	0	0	0	0	0	0	0	0	0	0	0	2015
NB	2	0	0	0	0	0	0	0	0	0	0	0	2011
NB	2	0	0	0	0	0	1	0	0	0	0	0	2014
NB	2	0	0	0	0	0	1	0	0	0	0	0	2014
NB	2	1	0	0	1	1	1	0	1	1	1	1	2014
NB	2	0	0	0	0	0	1	0	0	0	0	0	2012
NB	2	0	1	0	0	0	1	0	0	1	0	0	2012
NB	2	0	0	0	1	0	1	0	0	1	0	0	2013
NB	2	0	0	0	0	0	0	0	0	0	0	0	2015
NB	2	0	0	0	1	0	1	0	0	0	1	0	2011
NB	2	0	0	0	0	0	1	0	0	0	0	0	2014
NB	2	0	0	0	0	0	1	0	0	0	1	0	2014
NB	2	0	0	0	0	0	0	0	0	0	0	0	2015
NB	2	0	0	0	0	0	1	0	0	0	0	0	2012
NB	2	0	0	0	0	0	1	0	0	0	0	0	2014
NB	2	0	0	0	0	0	1	0	0	0	0	0	2015
NB	2	0	0	0	0	0	0	0	0	0	1	0	2012
NB	2	1	0	0	0	1	1	1	0	1	0	1	2015
NB	2	0	0	0	0	0	1	0	0	1	0	0	2013
NB	2	0	0	0	0	0	1	0	0	0	1	0	2012
NB	2	0	0	0	0	0	1	0	0	0	0	0	2014
NB	2	0	0	0	0	0	1	0	0	1	0	0	2014
NB	2	0	1	0	0	1	1	0	0	0	0	0	2011
NB	2	0	0	0	1	0	1	0	1	0	0	0	2011
NB	2	0	0	0	1	0	1	0	0	0	0	0	2013
NB	2	0	0	1	0	0	1	0	1	1	0	0	2013
NB	2	0	0	0	0	0	1	0	0	1	0	0	2013
NB	2	0	0	0	0	0	1	1	0	0	0	0	2011
NB	2	0	0	0	0	0	1	0	0	0	0	0	2015
NB	2	0	0	0	0	0	1	0	0	0	0	0	2014
NB	2	0	0	0	1	0	1	0	0	0	0	0	2014
NB	2	0	0	0	0	0	1	0	1	0	0	0	2012
NB	2	0	1	0	0	0	1	0	0	0	0	0	2013
NB	2	0	0	0	0	0	1	0	0	1	1	0	2013
NB	2	0	0	0	0	0	1	0	0	1	0	0	2012
NB	2	0	0	0	0	0	1	0	0	0	0	0	2011
NB	2	1	0	0	0	1	1	0	0	0	0	0	2013
NB	2	0	0	0	0	0	1	0	0	0	0	0	2013
NB	2	0	0	0	0	0	1	0	1	0	0	0	2012
NB	2	0	0	0	1	0	1	0	0	0	0	0	2012
NB	2	0	0	0	0	0	1	0	0	1	0	0	2012
NL	2	0	0	0	0	0	1	0	0	0	0	0	2014
NL	2	0	0	0	0	1	1	1	0	0	0	0	2014
NL	2	0	0	0	0	0	1	0	1	0	0	0	2013
NL	2	0	0	0	0	0	1	0	0	0	0	0	2012
NL	2	0	0	0	0	0	1	0	0	0	0	0	2012
NL	2	0	0	0	0	0	0	0	0	1	0	0	2015
NL	2	0	0	0	0	0	1	0	1	0	0	0	2012
NL	2	0	0	0	1	1	1	0	0	0	0	0	2011
NL	2	0	0	0	0	0	0	0	0	1	0	0	2014
NL	2	0	0	0	0	0	0	0	0	0	0	0	2014
NL	2	0	0	0	0	0	1	0	0	0	0	0	2012
NL	2	0	0	0	0	1	1	0	0	0	0	0	2013
NL	2	0	0	0	0	1	1	1	0	0	0	0	2014
NL	2	0	0	0	0	0	1	0	0	1	0	0	2012
NS	1	1	1	0	0	0	1	0	0	0	1	0	2013
NS	1	1	1	0	0	0	1	1	0	0	1	1	2013
NS	1	1	0	0	1	1	1	1	1	1	1	1	2012
NS	1	0	0	0	0	1	1	0	0	0	0	0	2013
NS	1	1	0	0	1	1	1	1	1	0	1	1	2013
NS	1	1	0	0	1	1	1	0	0	0	0	0	2011
NS	1	1	1	0	1	1	1	0	1	1	1	1	2013
NS	1	1	1	1	0	1	1	1	1	1	1	1	2013
NS	1	1	0	0	0	1	1	1	0	1	1	1	2011
NS	1	1	1	0	0	1	1	1	1	1	1	1	2013
NS	1	0	0	0	0	0	1	0	0	0	0	0	2013
NS	1	0	1	0	0	0	1	0	0	0	0	0	2011
NS	1	0	0	0	0	1	1	0	0	1	1	0	2013
NS	1	1	0	0	0	1	1	0	0	1	1	1	2013
NS	1	0	0	0	0	0	1	0	0	0	0	0	2012
NS	1	0	0	0	0	0	1	0	0	0	0	0	2011
NS	1	1	1	0	0	1	1	0	1	1	0	1	2014
NS	1	1	1	0	1	1	1	0	0	1	1	1	2013
NS	1	0	0	0	0	0	1	0	0	0	1	0	2013
NS	1	1	1	0	0	1	1	1	0	1	1	1	2011
NS	1	0	1	0	0	1	1	1	1	0	0	1	2012
NS	1	0	0	0	1	1	1	1	1	0	0	1	2015
NS	1	1	0	1	0	1	1	0	0	1	1	1	2014
NS	1	1	0	0	1	1	1	1	1	1	1	1	2015
NS	1	1	1	0	0	1	1	1	0	1	1	1	2011
NS	1	0	0	0	0	0	1	0	0	1	0	0	2011
NS	1	1	1	0	1	1	1	1	0	1	0	1	2013
NS	1	0	0	0	0	0	1	0	0	0	0	0	2014
NS	1	1	1	0	0	1	1	1	0	1	0	1	2013
NS	1	1	0	0	0	0	1	1	0	1	1	1	2011
NS	1	0	0	0	0	1	1	0	1	1	1	1	2013
NS	1	0	0	0	0	1	1	1	0	1	1	1	2014
NS	1	0	0	0	0	1	1	1	1	1	0	1	2014
NS	1	0	0	0	1	1	1	0	1	1	0	1	2013
NS	1	1	1	0	0	1	1	1	1	1	1	1	2011
NS	1	0	0	0	0	0	0	0	0	0	0	0	2014
NS	1	0	1	0	1	1	1	1	1	1	1	1	2013
NS	1	1	1	0	0	0	1	1	0	1	0	1	2011
NS	1	0	1	0	1	1	1	0	1	1	1	1	2012
NS	1	0	1	0	0	0	1	0	0	0	1	0	2013
NS	1	1	1	0	0	1	1	1	0	1	1	1	2012
NS	1	0	1	1	0	1	1	1	1	0	0	1	2012
NS	1	0	0	0	1	1	1	0	1	1	1	1	2012
NS	1	0	0	0	0	1	1	0	0	1	0	0	2011
NS	1	1	1	0	1	0	1	1	1	0	0	1	2013
NS	1	1	1	1	0	1	1	1	1	1	1	1	2011
NS	1	0	1	0	0	1	1	1	0	0	1	1	2013
NS	1	1	1	1	0	1	1	1	0	1	1	1	2011
NS	1	0	1	0	0	1	1	1	1	0	0	1	2013
NS	1	1	1	1	0	1	1	0	1	0	1	1	2013
NS	1	1	1	0	0	0	1	0	0	0	0	0	2013
NS	1	1	1	0	1	1	1	1	1	1	1	1	2013
NS	1	1	0	0	0	1	1	1	1	1	1	1	2011
NS	1	1	0	0	0	1	1	0	1	1	0	1	2014
NS	1	0	0	0	0	1	1	0	0	0	0	0	2013
NS	1	0	1	0	0	0	1	0	0	1	0	0	2011
NS	1	1	1	0	1	1	1	0	0	1	0	1	2011
NS	1	0	1	0	0	1	1	0	0	0	0	0	2013
NS	1	1	1	0	0	0	1	1	0	0	1	1	2013
NS	1	0	0	0	0	0	1	0	0	1	1	0	2013
NS	1	1	1	0	0	1	1	1	0	1	0	1	2011
NS	1	1	0	0	1	1	1	1	0	1	1	1	2013
NS	1	1	0	0	1	1	1	0	1	1	1	1	2013
NS	1	1	1	1	1	1	1	1	1	1	1	1	2013
NS	1	0	0	0	0	0	1	0	0	1	0	0	2014
NS	1	0	0	0	0	0	1	0	1	0	1	0	2011
NS	1	0	0	0	1	0	1	0	0	0	0	0	2013
NS	1	0	0	0	0	0	1	0	0	1	0	0	2013
NS	1	1	0	0	0	1	1	1	1	1	0	1	2011
NS	1	0	1	0	1	1	1	0	0	1	1	1	2013
NS	1	1	0	0	0	0	1	1	1	1	0	1	2014
NS	1	1	1	0	1	1	1	1	1	1	1	1	2013
NS	1	1	1	0	1	1	1	0	1	1	1	1	2013
NS	1	0	1	0	0	1	1	1	0	0	1	1	2013
NS	1	1	0	1	1	1	1	1	1	1	1	1	2011
NS	1	0	0	0	0	0	1	0	1	1	0	0	2012
NS	1	0	1	0	0	1	1	1	0	1	0	1	2011
NS	1	0	0	0	0	0	1	0	0	0	1	0	2014
NS	1	0	1	0	0	1	1	1	0	0	1	1	2013
NS	1	1	1	0	1	1	1	0	0	0	0	1	2011
NS	1	0	0	0	0	0	1	0	0	1	0	0	2012
NS	1	1	1	0	1	1	1	0	1	1	1	1	2013
NS	1	1	0	0	0	1	1	1	0	1	0	1	2013
NS	1	0	1	0	0	0	1	0	0	1	0	0	2013
NS	1	1	0	0	1	1	1	0	0	1	1	1	2014
NS	1	1	1	0	0	1	1	0	0	1	0	1	2011
NS	1	0	0	0	1	1	1	0	0	0	0	0	2014
NS	1	1	0	0	1	0	1	0	0	0	0	0	2013
NS	1	0	1	0	0	1	1	1	0	0	1	1	2013
NS	1	1	1	0	0	1	1	0	0	1	1	1	2014
NS	1	0	0	0	0	0	1	0	0	0	0	0	2014
NS	1	1	0	0	0	1	1	0	0	0	0	0	2012
NS	1	1	0	0	0	1	1	1	0	1	1	1	2011
NS	1	0	1	0	0	1	1	0	0	0	0	0	2012
NS	1	1	1	1	0	1	1	1	1	1	1	1	2014
NS	1	0	1	0	0	1	1	1	0	1	0	1	2014
NS	1	1	1	0	1	1	1	0	0	1	0	1	2013
NS	1	1	0	0	1	1	1	1	0	1	0	1	2011
NS	1	0	1	0	0	1	1	0	0	0	0	0	2011
NS	1	1	1	0	0	1	1	1	1	1	1	1	2011
NS	1	0	1	0	0	1	1	0	0	0	0	0	2013
NS	1	0	1	0	0	1	1	0	1	1	0	1	2013
NS	1	1	1	0	0	1	1	1	0	1	1	1	2013
NS	1	0	0	0	1	0	1	0	1	1	1	1	2012
NS	1	0	0	0	0	1	1	1	1	1	0	1	2014
NS	1	1	1	0	0	1	1	1	1	0	1	1	2011
NS	1	1	0	0	0	1	1	0	1	1	0	1	2014
NS	1	0	1	0	0	1	1	0	1	1	1	1	2013
NS	1	0	0	0	0	0	1	0	0	0	0	0	2013
NS	1	0	0	0	0	1	1	0	0	1	1	0	2012
NS	1	0	0	0	0	1	1	0	0	1	0	0	2011
NS	1	1	0	0	0	0	1	1	0	0	0	0	2011
NS	1	0	0	0	0	0	1	1	0	0	0	0	2014
NS	1	0	0	0	0	0	1	0	0	0	0	0	2014
NS	1	0	1	0	0	0	1	0	0	0	0	0	2014
NS	1	0	0	0	0	0	1	0	0	1	0	0	2013
NS	1	1	0	0	0	1	1	1	0	1	0	1	2012
NS	1	1	1	1	1	1	1	1	1	1	1	1	2014
NS	1	1	0	0	0	1	1	1	1	1	1	1	2015
NS	1	0	1	0	0	0	1	0	0	0	0	0	2013
NS	1	1	0	0	0	1	1	1	0	1	0	1	2012
NS	1	0	0	0	0	0	1	0	0	0	0	0	2013
NS	1	1	1	1	0	1	1	0	1	1	1	1	2012
NS	1	0	0	0	0	0	1	0	0	0	0	0	2012
NS	1	1	1	0	0	1	1	1	0	0	1	1	2013
NS	1	0	0	0	0	1	1	1	0	0	0	0	2011
NS	1	1	1	0	0	0	1	1	0	0	1	1	2011
NS	1	1	1	0	0	1	1	1	0	1	0	1	2011
NS	1	0	1	0	0	0	1	1	1	1	1	1	2013
NS	1	1	1	0	0	1	1	1	1	1	1	1	2011
NS	1	1	0	0	0	1	1	1	0	1	1	1	2012
NS	1	0	0	0	0	0	1	0	0	0	0	0	2013
NS	1	0	0	0	0	0	1	0	0	0	0	0	2013
NS	1	0	0	0	0	0	1	0	0	0	0	0	2012
NS	1	1	1	0	0	1	1	1	1	1	1	1	2013
NS	1	1	1	0	1	1	1	1	1	1	1	1	2012
NS	1	0	1	0	1	1	1	0	0	1	0	1	2013
NS	1	0	1	0	0	1	1	1	1	0	0	1	2013
NS	1	0	0	0	0	0	1	1	0	0	0	0	2012
NS	1	0	0	0	0	0	1	0	0	0	1	0	2012
NS	1	0	0	0	0	1	1	0	0	0	0	0	2013
NS	1	0	1	0	0	1	1	1	0	1	0	1	2014
NS	1	0	0	0	0	0	1	0	0	0	1	0	2012
NS	1	0	0	0	0	0	1	1	0	0	0	0	2015
NS	1	0	0	0	0	0	1	0	0	1	0	0	2014
NS	1	0	0	0	1	0	1	0	1	1	1	1	2012
NS	1	0	0	0	0	0	1	0	0	1	0	0	2014
NS	1	0	1	0	0	1	1	0	0	0	0	0	2012
NS	1	0	0	0	0	0	1	0	0	0	0	0	2012
NS	1	0	0	0	0	0	1	0	0	0	0	0	2013
NS	1	1	1	1	1	1	1	1	1	1	1	1	2014
NS	1	0	1	0	0	0	1	0	0	0	0	0	2012
NS	1	1	0	0	0	1	1	0	0	1	1	1	2012
NS	1	0	0	0	0	0	1	1	0	0	0	0	2014
NS	1	0	0	0	1	1	1	0	0	1	1	1	2011
NS	1	0	1	0	0	0	1	0	0	0	0	0	2014
NS	1	0	0	0	0	0	1	0	0	0	0	0	2014
NS	1	0	1	1	1	0	1	0	0	1	0	1	2014
NS	1	0	0	0	0	0	1	0	0	0	0	0	2014
NS	1	0	0	0	0	0	1	0	0	1	1	0	2013
NS	1	0	1	0	1	0	1	0	0	0	0	0	2012
NS	1	0	1	0	0	0	1	0	0	0	0	0	2015
NS	1	0	0	0	0	0	1	1	0	1	0	0	2011
NS	1	0	1	0	1	0	1	0	0	0	0	0	2013
NS	1	0	1	0	0	1	1	0	0	0	0	0	2013
NS	1	0	1	0	1	1	1	0	1	1	0	1	2012
NS	1	0	0	0	0	1	1	0	0	0	0	0	2013
NS	1	0	0	0	1	0	1	0	0	0	0	0	2013
NS	1	0	1	0	0	0	1	0	0	1	0	0	2011
NS	1	0	1	0	0	1	1	0	1	0	1	1	2013
NS	1	1	1	0	0	1	1	1	1	1	1	1	2011
NS	1	0	0	0	1	0	1	1	1	1	1	1	2013
NS	1	0	0	0	0	0	1	0	0	0	0	0	2012
NS	1	1	0	0	0	0	1	1	1	1	1	1	2011
NS	1	0	0	0	0	0	0	0	1	1	0	0	2015
NS	1	0	0	0	0	0	0	0	0	0	0	0	2012
NS	1	0	0	0	0	1	1	1	1	0	0	0	2013
NS	1	0	0	0	0	0	1	0	0	0	0	0	2014
NS	1	1	1	0	0	1	1	1	1	1	1	1	2011
NS	1	1	0	1	0	1	1	0	1	1	0	1	2012
NS	1	1	1	0	0	1	1	1	0	0	0	1	2013
NS	1	0	1	0	0	1	1	0	0	0	0	0	2013
NS	1	0	0	0	1	1	1	1	0	0	1	1	2012
NS	1	1	1	0	0	0	1	1	0	0	1	1	2013
NS	1	1	1	0	0	1	1	1	0	1	0	1	2012
NS	1	0	0	0	0	0	1	0	0	1	0	0	2013
NS	1	0	0	0	0	1	1	1	0	0	0	0	2013
NS	1	1	1	0	0	1	1	0	1	1	1	1	2013
NS	1	0	0	0	0	0	1	0	0	0	0	0	2012
NS	1	0	0	0	1	0	1	0	0	1	0	0	2013
NS	1	0	0	0	0	0	1	0	0	0	0	0	2014
NS	1	0	0	0	0	1	1	0	0	0	0	0	2013
NS	1	1	0	0	0	0	1	1	0	0	0	0	2013
NS	1	0	0	0	0	0	1	0	0	0	0	0	2011
NS	1	0	0	0	1	0	1	0	0	1	0	0	2014
NS	1	0	0	0	0	0	1	0	1	0	0	0	2013
NS	1	0	0	0	0	0	1	0	0	1	0	0	2013
NS	1	0	0	0	0	0	1	0	0	0	0	0	2014
NS	1	1	0	0	1	1	1	0	1	1	0	1	2011
NS	1	1	1	0	0	1	1	0	0	1	0	1	2013
NS	1	0	0	0	0	0	1	0	0	0	0	0	2014
NS	1	0	0	0	0	0	1	0	0	0	0	0	2014
NS	1	0	0	0	0	0	1	1	0	0	0	0	2014
NS	1	0	0	0	0	0	1	0	1	0	0	0	2011
NS	1	0	0	0	0	1	1	1	1	1	0	1	2014
NS	1	1	0	1	0	1	1	1	1	1	1	1	2014
NS	1	0	1	0	0	0	1	0	1	1	0	0	2012
NS	1	1	0	0	1	1	1	1	0	1	1	1	2013
NS	1	0	0	0	0	0	1	0	0	1	0	0	2013
NS	1	0	0	0	0	0	1	0	1	0	0	0	2014
NS	1	1	1	0	0	1	1	1	0	0	0	1	2011
NS	1	1	0	0	0	0	1	1	1	1	1	1	2012
NS	1	0	1	0	0	1	1	0	0	0	0	0	2012
NS	1	1	0	0	0	1	1	1	0	1	1	1	2012
NS	1	1	0	0	0	1	1	0	0	1	1	1	2014
NS	1	1	0	1	0	1	1	0	0	1	1	1	2012
NS	1	0	1	0	0	1	1	1	1	0	0	1	2013
NS	1	0	0	0	0	1	1	0	0	1	0	0	2014
NS	1	1	0	0	1	1	1	1	1	1	1	1	2014
NS	1	1	0	0	0	0	1	1	0	0	0	0	2012
NS	1	1	1	0	0	1	1	0	0	1	0	1	2013
NS	1	0	1	0	0	0	1	0	0	1	0	0	2011
NS	1	1	1	0	0	1	1	1	1	1	1	1	2014
NS	1	1	1	0	1	1	1	1	1	1	1	1	2011
NS	1	0	1	0	1	0	1	0	0	0	0	0	2013
NS	1	0	1	0	0	1	1	1	1	1	1	1	2012
NS	1	1	1	0	0	1	1	1	0	0	0	1	2011
NS	1	0	0	0	0	0	1	0	0	0	0	0	2014
NS	1	0	0	0	0	0	1	0	0	0	1	0	2012
NS	1	1	1	0	0	1	1	1	0	0	0	1	2014
NS	1	1	1	0	0	1	1	1	0	0	1	1	2013
NS	1	1	0	1	0	1	1	0	0	1	0	1	2013
NS	1	0	1	0	0	1	1	0	0	1	1	1	2013
NS	1	0	0	0	0	1	1	0	1	0	0	0	2014
NS	1	0	0	0	0	0	1	0	0	0	0	0	2013
NS	1	0	0	0	0	0	1	0	0	0	0	0	2013
NS	1	1	0	1	1	1	1	0	1	1	1	1	2014
NS	1	1	0	0	0	0	1	0	0	0	0	0	2014
NS	1	0	0	0	0	0	0	0	0	1	0	0	2011
NS	1	0	0	0	0	0	1	0	1	0	0	0	2011
NS	1	0	1	0	1	1	1	0	0	0	1	1	2014
NS	1	1	1	0	0	1	1	1	0	0	0	1	2013
NS	1	0	0	0	0	1	1	0	0	0	0	0	2013
NS	1	0	0	0	0	1	1	0	0	0	0	0	2014
NS	1	0	0	0	0	1	1	1	1	1	1	1	2013
NS	1	1	1	0	0	1	1	1	1	1	1	1	2013
NS	1	0	0	0	0	0	1	0	0	0	1	0	2014
NS	1	0	1	1	0	1	1	1	1	1	1	1	2014
NS	1	0	1	0	1	1	1	1	0	1	1	1	2013
NS	1	0	0	0	0	0	1	0	0	1	1	0	2012
NS	1	0	0	0	0	0	1	1	1	0	0	0	2014
NS	1	0	1	0	1	0	1	1	0	1	0	1	2014
NS	1	1	1	1	1	1	1	1	1	1	1	1	2014
NS	1	0	0	0	0	0	1	0	1	0	0	0	2013
NS	1	0	0	0	1	0	1	0	0	1	0	0	2013
NS	1	1	0	0	1	1	1	1	0	1	1	1	2013
NS	1	0	0	0	0	0	1	0	0	0	0	0	2014
NS	1	0	0	0	0	0	1	0	0	0	0	0	2011
NS	1	0	1	0	1	1	1	1	1	1	1	1	2013
NS	1	1	0	1	0	1	1	1	1	1	1	1	2015
NS	1	0	0	0	1	1	1	0	0	0	0	0	2013
NS	1	1	1	0	0	1	1	1	0	0	0	1	2014
NS	1	0	0	0	0	1	1	1	1	1	0	1	2014
NS	1	1	1	0	0	1	1	0	1	0	1	1	2012
NS	1	1	1	0	0	1	1	1	0	1	1	1	2014
NS	1	0	1	0	1	0	1	0	0	0	1	0	2013
NS	1	0	1	0	0	0	1	0	0	1	0	0	2011
NS	1	0	0	0	0	0	1	0	0	1	0	0	2014
NS	1	0	0	0	0	0	1	0	1	1	0	0	2014
NS	1	1	1	0	0	0	1	1	0	0	0	0	2011
NS	1	0	0	0	0	1	1	0	0	0	1	0	2014
NS	1	1	0	1	0	1	1	0	1	1	1	1	2011
NS	1	1	1	0	0	1	1	1	0	1	0	1	2013
NS	1	1	1	0	0	1	1	1	1	1	0	1	2013
NS	1	0	0	0	0	1	1	1	0	0	0	0	2013
NS	1	0	0	0	0	0	0	0	0	0	0	0	2014
NS	1	0	1	0	0	1	1	1	0	1	1	1	2014
NS	1	1	1	1	0	1	1	0	1	1	1	1	2014
NS	1	1	0	0	1	1	1	1	0	0	1	1	2013
NS	1	0	0	0	0	0	1	0	0	0	0	0	2014
NS	1	0	0	0	0	1	1	0	0	0	0	0	2012
NS	1	0	1	0	0	0	1	1	1	0	1	1	2013
NS	1	0	1	0	0	1	1	0	0	1	0	0	2011
NS	1	0	0	0	1	1	1	0	0	1	1	1	2013
NS	1	0	1	0	1	1	1	0	1	0	1	1	2013
NS	1	1	0	0	0	1	1	0	1	1	1	1	2014
NS	1	1	1	0	0	1	1	1	0	1	0	1	2011
NS	1	0	0	0	0	0	1	1	0	0	0	0	2014
NS	1	0	0	0	0	0	1	0	0	0	0	0	2014
NS	1	1	0	0	0	0	1	0	1	0	0	0	2012
NS	1	0	1	0	0	0	1	0	1	0	0	0	2014
NS	1	0	1	0	1	1	1	1	0	1	0	1	2014
NS	1	1	1	0	0	0	1	1	1	0	0	1	2014
NS	1	0	0	0	0	1	1	1	0	0	0	0	2013
NS	1	0	0	0	0	0	1	0	0	0	1	0	2014
NS	1	1	1	0	0	1	1	1	0	1	0	1	2013
NS	1	1	1	1	0	1	1	0	1	1	1	1	2014
NS	1	1	1	0	0	1	1	1	0	1	1	1	2013
NS	1	1	1	1	0	1	1	1	1	1	1	1	2014
NS	1	1	1	0	0	1	1	1	1	1	0	1	2013
NS	1	0	0	0	0	0	1	0	1	0	0	0	2013
NS	1	1	1	1	0	1	0	0	0	0	1	1	2013
NS	1	1	0	0	1	1	1	1	0	1	1	1	2013
NS	1	0	0	0	0	0	1	0	0	1	0	0	2011
NS	1	0	0	0	0	1	1	0	0	1	0	0	2014
NS	1	1	0	0	0	1	1	0	1	1	1	1	2011
NS	1	0	0	0	0	1	1	1	1	1	1	1	2013
NS	1	0	0	0	0	0	1	1	0	0	0	0	2013
NS	1	1	1	0	0	1	1	0	0	1	1	1	2011
NS	1	1	1	0	0	1	1	1	0	0	0	1	2011
NS	1	0	0	0	0	0	1	0	0	0	0	0	2013
NS	1	1	0	0	0	1	1	1	0	1	1	1	2012
NS	1	1	1	0	0	1	1	1	1	0	0	1	2013
NS	1	0	0	0	0	0	1	0	0	1	0	0	2013
NS	1	1	0	0	1	1	1	1	0	0	0	1	2013
NS	1	1	0	0	1	1	1	0	1	1	1	1	2012
NS	1	0	0	0	0	0	1	0	0	0	0	0	2012
NS	1	0	0	0	0	0	1	0	0	0	0	0	2013
NS	1	1	1	1	1	1	1	1	1	1	1	1	2012
NS	1	1	1	0	1	0	1	0	0	1	0	1	2011
NS	1	1	1	0	0	1	1	0	1	1	1	1	2015
NS	1	0	0	0	0	0	1	0	0	1	0	0	2012
NS	1	0	0	0	0	0	1	0	0	0	0	0	2013
NS	1	0	0	0	0	1	1	0	0	0	0	0	2012
NS	1	1	1	0	0	1	1	1	0	1	1	1	2013
NS	1	0	0	0	0	0	1	0	1	0	0	0	2014
NS	1	0	1	0	0	0	1	1	0	0	0	0	2012
NS	1	1	1	0	0	1	1	0	0	1	1	1	2013
NS	1	0	0	0	0	0	1	0	0	0	0	0	2013
NS	1	0	1	0	0	0	1	0	0	1	0	0	2011
NS	1	0	0	0	1	0	1	0	0	0	0	0	2014
NS	1	1	1	0	0	1	1	1	1	1	1	1	2011
NS	1	1	0	1	0	1	1	1	1	1	1	1	2013
NS	1	0	0	0	0	0	0	0	0	0	0	0	2014
NS	1	1	0	0	0	0	1	0	0	0	0	0	2012
NS	1	0	0	0	0	0	1	0	0	1	0	0	2013
NS	1	0	0	0	0	0	1	0	0	1	1	0	2013
NS	1	0	0	0	0	0	1	1	0	0	0	0	2011
NS	1	1	1	1	1	1	1	1	0	0	1	1	2011
NS	1	1	1	1	1	1	1	1	1	1	1	1	2012
NS	1	1	0	0	0	1	1	1	1	1	1	1	2013
NS	1	0	0	0	0	0	1	0	0	1	0	0	2014
NS	1	1	1	0	0	1	1	1	1	0	1	1	2013
NS	1	1	1	0	0	1	1	1	1	0	1	1	2013
NS	1	0	0	0	1	0	1	0	1	1	1	1	2013
NS	1	1	0	0	1	1	1	1	0	1	0	1	2014
NS	1	0	0	0	0	1	1	1	0	0	0	0	2014
NS	1	1	1	0	0	1	1	1	1	1	1	1	2013
NS	1	1	1	1	1	1	1	0	1	1	1	1	2013
NS	1	1	0	0	0	1	1	0	0	0	0	0	2013
NS	1	0	0	0	0	0	1	1	0	0	0	0	2013
NS	1	1	1	0	0	1	1	1	1	1	1	1	2013
NS	1	0	1	0	0	0	1	1	0	0	0	0	2011
NS	1	0	1	0	0	0	1	0	0	0	0	0	2011
NS	1	0	0	0	0	1	1	0	0	0	0	0	2013
NS	1	1	1	0	0	1	1	0	1	1	1	1	2012
NS	1	0	1	0	0	1	1	0	0	0	0	0	2011
NS	1	0	0	0	1	0	1	0	0	0	0	0	2013
NS	1	0	0	0	0	0	1	0	0	1	0	0	2013
NS	1	1	0	0	1	1	1	0	0	1	0	1	2011
NS	1	1	1	1	1	1	1	1	1	1	1	1	2014
NS	1	0	0	0	0	0	1	0	0	0	1	0	2014
NS	1	1	0	0	0	1	1	0	1	1	0	1	2015
NS	1	0	0	0	0	0	1	0	0	0	1	0	2013
NS	1	0	0	0	0	1	1	0	1	0	0	0	2013
NS	1	1	0	0	1	1	1	0	1	1	1	1	2014
NS	1	1	0	0	0	1	1	0	0	1	1	1	2012
NS	1	1	1	1	1	1	1	1	0	1	1	1	2014
NS	1	0	1	0	0	0	1	0	0	0	0	0	2014
NS	1	0	0	0	0	0	1	0	0	0	0	0	2014
NS	1	1	1	0	1	1	1	1	0	0	1	1	2013
NS	1	0	1	0	0	0	1	1	0	0	0	0	2013
NS	1	0	0	0	0	0	1	0	0	1	0	0	2015
NS	1	0	0	0	0	1	1	0	0	1	0	0	2012
NS	1	1	0	1	0	1	1	1	1	1	1	1	2011
NS	1	1	0	0	0	1	1	0	1	1	1	1	2012
NS	1	0	0	0	0	0	1	0	0	0	1	0	2013
NS	1	0	1	0	0	0	1	0	0	0	0	0	2011
NS	1	1	1	0	1	1	1	1	1	1	0	1	2011
NS	1	0	0	0	0	0	1	0	0	0	0	0	2014
NS	1	0	0	0	0	0	1	0	0	0	0	0	2013
NS	1	1	1	1	0	1	1	1	0	1	1	1	2014
NS	1	0	0	0	0	0	1	0	0	0	1	0	2014
NS	1	0	1	0	0	1	1	1	0	1	0	1	2013
NS	1	1	1	0	1	1	1	1	1	1	1	1	2013
NS	1	0	0	0	0	0	1	0	0	0	0	0	2013
NS	1	0	0	0	0	0	1	0	0	0	0	0	2013
NS	1	0	0	0	0	0	1	0	0	0	0	0	2014
NS	1	0	0	0	0	1	1	1	0	0	0	0	2014
NS	1	0	0	0	0	0	1	0	0	0	0	0	2013
NS	1	0	0	0	0	1	1	0	1	0	1	0	2014
NS	1	1	1	1	1	1	1	0	1	1	1	1	2013
NS	1	0	0	0	0	1	1	1	0	1	1	1	2014
NS	1	1	0	1	0	1	1	0	1	1	1	1	2011
NS	1	0	0	0	0	0	1	0	0	0	0	0	2013
NS	1	0	0	0	0	0	1	0	0	1	1	0	2013
NS	1	0	0	0	0	0	1	0	0	0	0	0	2013
NS	1	1	1	0	1	1	1	0	0	1	1	1	2012
NS	1	0	0	0	0	0	1	0	1	0	0	0	2012
NS	1	1	1	0	1	1	1	0	1	1	1	1	2013
NS	1	1	1	1	1	1	1	0	1	1	1	1	2012
NS	1	0	1	0	1	1	1	0	0	1	0	1	2014
NS	1	0	1	0	1	1	1	0	0	0	1	1	2014
NS	1	0	0	0	0	0	1	0	0	0	0	0	2012
NS	1	1	1	1	0	1	1	1	1	1	0	1	2014
NS	1	0	1	0	0	0	1	0	0	1	1	0	2013
NS	1	0	0	0	1	0	1	0	1	1	1	1	2013
NS	1	1	1	0	1	0	1	0	1	1	1	1	2012
NS	1	0	1	0	1	1	1	0	0	1	0	1	2012
NS	1	0	0	0	0	1	1	0	0	0	0	0	2013
NS	1	1	0	0	0	1	1	0	0	0	0	0	2013
NS	1	1	1	0	0	1	1	1	0	1	0	1	2013
NS	1	1	1	0	0	1	1	1	0	0	0	1	2012
NS	1	1	1	0	1	1	1	1	1	1	1	1	2012
NS	1	1	1	0	0	1	1	0	0	1	0	1	2013
NS	1	0	0	0	1	1	1	0	0	1	1	1	2011
NS	1	0	1	0	0	1	1	0	1	1	1	1	2012
NS	1	1	1	0	1	1	1	1	1	1	1	1	2013
NS	1	0	1	0	0	0	1	0	0	0	0	0	2014
NS	1	0	1	1	1	1	1	0	1	1	1	1	2013
NS	1	0	0	0	0	1	1	0	1	0	0	0	2012
NS	1	0	0	0	0	0	1	0	0	1	0	0	2013
NS	1	1	0	1	0	1	1	0	1	1	1	1	2015
NS	1	1	0	0	0	1	0	0	0	1	0	0	2014
NS	1	0	0	0	0	1	1	0	0	0	0	0	2012
NS	1	0	0	0	0	0	1	1	0	0	0	0	2014
NS	1	1	1	0	0	1	1	1	1	0	0	1	2011
NS	1	0	0	0	0	0	1	0	0	0	0	0	2012
NS	1	0	1	0	0	1	1	1	0	1	0	1	2013
NS	1	1	1	0	0	1	1	1	1	1	1	1	2011
NS	1	1	1	0	0	0	1	0	0	0	0	0	2013
NS	1	0	0	0	0	0	1	1	0	0	0	0	2015
NS	1	1	0	0	0	1	1	1	0	1	1	1	2013
NS	1	0	1	0	0	1	1	0	0	1	1	1	2013
NS	1	0	1	0	0	0	1	0	0	0	0	0	2013
NS	1	1	1	0	1	1	1	1	1	1	0	1	2013
NS	1	1	1	0	0	1	1	1	1	1	1	1	2011
NS	1	0	0	0	0	0	1	1	0	1	0	0	2011
NS	1	0	0	0	0	0	1	0	0	0	0	0	2013
NS	1	1	0	0	1	1	1	0	1	1	1	1	2012
NS	1	0	0	0	0	0	1	0	0	0	0	0	2013
NS	1	1	1	0	0	1	1	1	0	0	0	1	2013
NS	1	0	1	0	0	1	1	0	0	0	0	0	2013
NS	1	0	0	0	0	0	1	0	0	0	0	0	2013
NS	1	1	1	0	1	1	1	1	1	1	1	1	2013
NS	1	0	0	0	0	0	0	0	0	0	0	0	2013
NS	1	1	1	0	1	1	1	1	1	1	1	1	2014
NS	1	1	1	0	0	1	1	1	1	1	1	1	2014
NS	1	0	1	0	0	0	1	0	0	0	0	0	2013
NS	1	1	1	0	0	1	1	0	1	1	1	1	2012
NS	1	0	0	0	0	0	1	0	0	0	0	0	2013
NS	1	1	1	0	1	1	1	0	0	1	0	1	2014
NS	1	0	0	0	0	0	1	0	0	0	0	0	2013
NS	1	1	0	0	0	1	1	1	1	0	0	1	2014
NS	1	0	0	0	0	0	1	0	0	0	0	0	2014
NS	1	1	1	1	0	1	1	1	1	1	1	1	2013
NS	1	1	0	1	0	1	1	1	1	1	1	1	2015
NS	1	1	1	0	1	1	1	0	0	0	0	1	2011
NS	1	1	1	0	1	1	1	1	0	1	1	1	2011
NS	1	0	1	0	0	1	1	0	0	1	0	0	2013
NS	1	0	1	0	0	0	1	0	0	1	0	0	2011
NS	1	1	0	1	0	1	1	0	0	1	1	1	2014
NS	1	0	0	0	0	0	1	0	0	0	0	0	2014
NS	1	1	1	0	0	1	1	1	0	1	1	1	2013
NS	1	0	0	0	0	0	1	0	1	0	1	0	2012
NS	1	0	1	0	0	0	1	0	0	1	0	0	2014
NS	1	0	0	0	0	0	1	0	0	0	0	0	2014
NS	1	0	0	0	0	1	1	1	0	0	0	0	2013
NS	1	1	0	1	1	1	1	0	1	1	1	1	2014
NS	1	1	1	0	0	1	1	0	0	1	1	1	2011
NS	1	0	0	0	0	0	1	0	1	0	0	0	2011
NS	1	1	0	0	1	0	1	0	0	1	1	1	2013
NS	1	0	0	0	1	1	1	0	0	0	0	0	2012
NS	1	0	0	0	0	0	1	0	0	1	0	0	2014
NS	1	0	0	0	0	0	1	0	1	1	0	0	2013
NS	1	0	0	0	0	1	1	1	0	0	0	0	2014
ON	3	0	0	0	0	0	1	0	0	0	0	0	2012
ON	3	0	0	0	0	1	1	1	1	0	0	0	2011
ON	3	0	0	0	0	0	1	0	0	1	1	0	2012
ON	3	1	0	0	0	0	1	1	0	1	1	1	2011
ON	3	0	0	0	0	0	1	0	0	0	0	0	2011
ON	3	0	0	0	0	0	1	0	0	1	0	0	2012
ON	3	1	0	0	0	0	1	0	0	1	0	0	2011
ON	3	0	0	0	0	0	1	0	0	0	0	0	2011
ON	3	0	0	0	0	0	1	0	0	0	0	0	2014
ON	3	0	0	0	0	0	1	0	1	1	0	0	2012
ON	3	0	0	0	0	0	1	0	0	1	0	0	2012
ON	3	0	0	0	0	0	1	0	1	0	0	0	2011
ON	3	0	0	0	0	0	1	0	0	0	0	0	2012
ON	3	0	0	0	0	0	1	0	0	1	0	0	2012
ON	3	1	0	1	0	1	1	0	1	1	1	1	2011
ON	3	0	0	0	1	0	1	0	1	0	0	0	2011
ON	3	1	0	0	0	1	1	1	1	1	1	1	2011
PE	2	0	0	0	1	0	1	0	0	0	0	0	2011
PE	2	0	0	0	0	0	1	0	0	0	0	0	2014
PE	2	0	1	0	0	0	1	0	0	0	0	0	2014
PE	2	0	1	0	0	0	1	0	0	0	0	0	2011
QC	3	1	1	0	1	1	1	0	0	1	0	1	2014
QC	3	0	0	0	1	0	1	0	0	0	0	0	2013
QC	3	0	1	0	0	0	1	0	0	1	0	0	2011
QC	3	0	0	0	0	0	1	0	0	0	0	0	2014
QC	3	0	0	0	0	1	1	1	1	1	1	1	2012
QC	3	0	1	0	0	1	1	1	0	1	0	1	2012
QC	3	0	1	0	0	0	1	1	0	0	0	0	2013
QC	3	0	0	0	0	1	1	0	0	0	0	0	2014
QC	3	0	1	0	0	0	1	0	0	0	0	0	2014
QC	3	0	0	0	0	1	1	0	0	0	1	0	2013
QC	3	0	1	0	0	0	1	0	0	0	0	0	2013
QC	3	1	1	1	1	1	1	1	1	1	1	1	2015
QC	3	0	0	0	0	0	1	0	0	0	0	0	2014
QC	3	0	0	0	1	0	1	0	0	1	0	0	2014
QC	3	0	1	0	0	0	1	0	0	1	0	0	2013
QC	3	0	0	0	0	0	1	0	0	1	0	0	2013
QC	3	1	1	0	1	1	1	1	1	1	1	1	2014
QC	3	0	1	0	0	1	1	1	1	1	0	1	2014
QC	3	1	0	0	0	1	1	0	0	1	0	0	2013
QC	3	0	0	0	1	0	1	0	1	0	0	0	2014
QC	3	0	1	0	1	1	1	0	0	1	0	1	2014
QC	3	0	0	1	0	0	1	0	0	0	0	0	2014
QC	3	0	1	0	1	1	1	0	1	0	1	1	2013
QC	3	1	1	0	1	1	1	1	1	1	1	1	2012
QC	3	1	1	0	1	1	1	1	0	1	1	1	2014
QC	3	0	0	0	1	0	1	0	0	0	1	0	2015
QC	3	1	1	0	0	1	1	1	0	1	1	1	2014
QC	3	0	0	0	0	0	1	0	0	0	0	0	2012
QC	3	0	0	0	1	0	1	0	0	1	0	0	2014
QC	3	0	0	0	0	0	1	0	0	0	0	0	2013
QC	3	0	0	0	1	0	1	0	0	1	0	0	2014
QC	3	1	1	1	0	1	1	0	0	1	1	1	2013
QC	3	0	0	0	0	0	1	0	0	0	0	0	2013
QC	3	0	1	0	0	0	1	0	0	1	0	0	2012
QC	3	1	1	0	0	1	1	1	0	1	0	1	2012
QC	3	0	1	0	0	0	1	0	0	0	0	0	2014
QC	3	0	0	0	0	1	1	1	0	0	0	0	2014
QC	3	0	0	0	0	0	1	0	0	0	0	0	2014
QC	3	0	1	0	0	0	1	0	0	1	0	0	2013
QC	3	1	1	0	0	1	1	1	0	0	0	1	2012
QC	3	0	0	0	0	0	1	1	0	1	0	0	2014
QC	3	0	0	0	1	1	1	0	1	1	1	1	2014
QC	3	0	0	0	0	0	1	0	0	1	0	0	2011
QC	3	0	0	0	0	0	1	0	0	0	0	0	2015
QC	3	0	0	0	0	0	1	1	0	0	0	0	2014
QC	3	0	0	0	0	0	1	0	0	0	0	0	2014
QC	3	0	0	0	0	0	0	0	1	0	0	0	2014
QC	3	0	0	0	0	0	1	0	1	0	0	0	2012
QC	3	0	1	0	1	0	1	0	0	0	0	0	2014
QC	3	0	0	0	0	0	1	0	0	0	0	0	2011
QC	3	0	0	0	0	0	1	0	0	0	0	0	2014
QC	3	0	0	0	0	0	1	0	0	0	0	0	2012
QC	3	1	1	1	0	1	1	0	1	1	1	1	2015
QC	3	0	0	0	0	0	1	0	0	0	0	0	2014
QC	3	1	1	0	1	1	1	1	0	1	1	1	2014
QC	3	0	0	0	0	0	1	0	0	0	1	0	2015
QC	3	0	0	0	1	1	1	0	1	1	0	1	2013
QC	3	0	0	0	0	0	1	0	1	1	0	0	2012
QC	3	1	1	0	0	1	1	1	1	0	1	1	2013
QC	3	0	0	0	1	1	1	1	1	1	0	1	2014
QC	3	0	0	0	1	0	1	0	0	1	0	0	2014
QC	3	0	0	0	0	0	1	0	0	0	0	0	2013
QC	3	1	0	0	0	1	1	1	0	1	1	1	2011
QC	3	1	1	0	1	1	1	1	1	0	1	1	2013
QC	3	0	0	0	0	0	1	0	0	0	1	0	2013
QC	3	0	0	0	1	0	1	0	0	0	0	0	2014
QC	3	0	1	0	0	0	1	0	0	1	0	0	2011
QC	3	0	1	0	1	1	1	1	0	1	0	1	2014
QC	3	1	1	0	1	1	1	1	1	1	1	1	2013
QC	3	0	0	0	1	0	0	0	0	1	0	0	2014
QC	3	0	0	0	0	0	1	0	0	1	0	0	2013
QC	3	0	0	0	0	0	1	0	1	0	0	0	2014
QC	3	0	0	0	0	0	1	0	1	1	0	0	2014
QC	3	1	1	1	0	1	1	0	1	0	0	1	2013
QC	3	0	0	0	0	1	1	1	0	0	0	0	2014
QC	3	0	0	0	0	0	1	0	0	0	1	0	2013
QC	3	0	0	0	0	0	1	0	0	1	1	0	2013
QC	3	0	0	0	0	0	1	0	0	1	0	0	2014
QC	3	0	0	1	1	1	1	0	0	1	1	1	2012
QC	3	0	1	0	0	1	1	1	1	1	0	1	2014
QC	3	0	1	0	0	1	1	1	1	0	1	1	2012
QC	3	1	1	0	0	0	1	0	1	1	1	1	2013
QC	3	0	0	0	0	0	1	0	0	1	0	0	2013
QC	3	1	0	0	0	1	1	1	1	1	1	1	2014
QC	3	0	1	0	0	0	1	0	0	1	0	0	2013
QC	3	0	0	0	0	0	1	0	0	0	0	0	2014
QC	3	0	0	0	1	1	1	1	0	1	1	1	2014
QC	3	0	0	0	0	0	1	0	0	0	0	0	2014
QC	3	0	0	0	1	0	1	0	0	0	0	0	2015
QC	3	1	0	0	0	1	1	1	1	1	1	1	2011
QC	3	0	0	0	1	0	1	1	0	0	0	0	2014
QC	3	0	0	0	0	0	1	0	0	0	0	0	2014
QC	3	1	0	0	0	0	1	0	0	0	0	0	2011
QC	3	0	0	0	1	0	1	0	1	0	0	0	2013
QC	3	0	0	0	0	0	1	1	0	0	0	0	2011
QC	3	0	1	0	0	0	1	1	1	1	1	1	2011
QC	3	0	0	0	0	0	1	0	0	1	0	0	2011
QC	3	0	0	0	1	1	1	1	1	0	1	1	2012
QC	3	0	0	0	0	0	1	0	0	0	0	0	2011
QC	3	0	0	0	0	0	0	0	0	0	0	0	2013
QC	3	1	1	0	1	1	1	0	0	1	1	1	2014
QC	3	0	0	0	0	1	1	0	0	0	0	0	2013
QC	3	0	1	0	1	1	1	0	1	1	0	1	2014
QC	3	0	0	0	0	0	1	0	0	0	1	0	2012
QC	3	0	0	0	0	0	1	1	0	0	0	0	2014
QC	3	1	0	0	0	1	1	1	0	0	1	1	2014
QC	3	0	1	0	1	0	1	0	0	0	0	0	2013
QC	3	0	0	0	0	0	1	0	0	0	0	0	2014
QC	3	0	0	0	0	0	1	0	0	0	0	0	2013
QC	3	0	1	0	0	0	1	0	0	1	0	0	2013
QC	3	0	0	0	0	0	1	0	0	0	0	0	2013
QC	3	0	0	0	0	0	1	0	0	1	0	0	2013
QC	3	1	0	0	0	0	1	0	0	1	0	0	2012
QC	3	0	0	0	1	0	1	0	0	0	0	0	2014
QC	3	1	0	0	0	1	1	1	1	1	1	1	2013
QC	3	0	0	0	0	0	1	0	1	0	0	0	2014
QC	3	0	0	0	0	0	1	0	0	0	0	0	2014
QC	3	1	1	0	0	0	1	1	1	1	1	1	2013
QC	3	0	0	0	0	0	1	0	0	1	0	0	2012
QC	3	0	1	0	0	0	1	0	1	1	1	1	2013
QC	3	1	0	0	0	1	1	1	0	0	1	1	2011
QC	3	0	1	0	0	0	1	0	0	1	0	0	2013
QC	3	0	0	0	0	0	1	1	0	1	0	0	2014
QC	3	0	0	0	0	1	1	0	1	0	0	0	2014
QC	3	0	0	0	1	0	1	0	0	0	0	0	2014
QC	3	0	0	0	0	0	1	0	0	1	0	0	2012
QC	3	0	0	0	0	0	1	0	0	0	0	0	2013
QC	3	0	1	0	0	0	1	0	0	0	0	0	2014
QC	3	0	0	0	0	0	1	0	0	1	0	0	2012
QC	3	1	1	0	1	1	1	1	0	1	1	1	2013
QC	3	1	0	0	0	0	1	0	0	0	0	0	2011
QC	3	0	0	0	0	0	1	0	1	0	0	0	2015
QC	3	0	0	0	1	0	1	0	0	0	0	0	2014
QC	3	0	0	0	0	1	1	0	0	1	0	0	2011
QC	3	0	1	0	0	1	1	1	1	1	1	1	2012
[truncated: 526 more rows]
